# Supplementary material for: Osteocytes contribute via nuclear receptor PPAR-alpha to maintenance of bone and systemic energy metabolism
Source: Front Endocrinol (Lausanne). 2023 Apr 18;14:1145467. doi: 10.3389/fendo.2023.1145467 (PMC10173151; doi:10.3389/fendo.2023.1145467)
Supplement: Supplementary file 3 [file Table_1.xlsx]

## Sheet: Secreted sub-groups down
Functional categories of significantly down-regulated genes in PPARa KO osteocytes
Secreted & Extracellular matrix	baseMean	log2FoldChange	lfcSE	stat	pvalue	padj
tenascin N(Tnn)	2683.08	-1.70298	0.569628	-2.98963	0.00279319	0.109072
gliomedin(Gldn)	6.53252	-2.40099	0.919459	-2.6113	0.00901975	0.197216
laminin, gamma 2(Lamc2)	95.1857	-0.896763	0.27329	-3.28136	0.00103308	0.0625476
SPARC related modular calcium binding 2(Smoc2)	1199.25	-1.66365	0.659848	-2.52126	0.0116935	0.227974
laminin, alpha 4(Lama4)	2789.73	-0.975718	0.491355	-1.98577	0.0470587	0.462559
tissue inhibitor of metalloproteinase 3(Timp3)	32860.2	-1.47225	0.499934	-2.9449	0.00323063	0.116032
fibronectin leucine rich transmembrane protein 2(Flrt2)	1368.39	-0.564522	0.257683	-2.19077	0.0284686	0.354664
connective tissue growth factor(Ctgf)	17817.4	-1.11585	0.510192	-2.18711	0.0287345	0.356403
hyaluronan and proteoglycan link protein 4(Hapln4)	69.7072	-1.42139	0.396525	-3.58461	0.000337577	0.034314
wingless-type MMTV integration site family, member 5A(Wnt5a)	779.627	-1.20539	0.457002	-2.63761	0.00834926	0.19008
wingless-type MMTV integration site family, member 7B(Wnt7b)	45.6293	-2.45834	0.710936	-3.45789	0.000544428	0.0465734
matrix metallopeptidase 8(Mmp8)	158.275	-1.67831	0.797417	-2.10469	0.0353185	0.397862
collagen triple helix repeat containing 1(Cthrc1)	579.309	-1.42349	0.691962	-2.05718	0.0396687	0.422265
tenascin C(Tnc)	13163.5	-1.12984	0.496089	-2.27749	0.0227569	0.314303
matrix metallopeptidase 13(Mmp13)	19487	-1.19336	0.416075	-2.86814	0.00412893	0.13038
dentin matrix protein 1(Dmp1)	182.513	-2.45097	0.913671	-2.68255	0.00730636	0.177809
netrin 4(Ntn4)	104.184	-1.00656	0.498798	-2.01798	0.0435934	0.441744
Secreted & Secreted	baseMean	log2FoldChange	lfcSE	stat	pvalue	padj
Eph receptor A3(Epha3)	393.123	-1.23038	0.498152	-2.46989	0.0135154	0.244688
tenascin N(Tnn)	2683.08	-1.70298	0.569628	-2.98963	0.00279319	0.109072
integrin binding sialoprotein(Ibsp)	8915.55	-2.29512	1.15842	-1.98125	0.047563	0.46364
brain derived neurotrophic factor(Bdnf)	77.0044	-2.91632	1.04802	-2.78269	0.00539097	0.147916
carboxypeptidase E(Cpe)	5521.71	-1.432	0.313123	-4.57327	4.8018e-06	0.00282406
interleukin 1 receptor-like 1(Il1rl1)	391.333	-1.27409	0.621344	-2.05053	0.0403124	0.425543
gliomedin(Gldn)	6.53252	-2.40099	0.919459	-2.6113	0.00901975	0.197216
sema domain, immunoglobulin domain (Ig), short basic domain, secreted, (semaphorin) 3E(Sema3e)	44.5781	-3.58036	1.1869	-3.01657	0.00255653	0.102807
interleukin 11(Il11)	7.85326	-4.5891	1.86682	-2.45825	0.0139615	0.246752
laminin, gamma 2(Lamc2)	95.1857	-0.896763	0.27329	-3.28136	0.00103308	0.0625476
sema domain, immunoglobulin domain (Ig), short basic domain, secreted, (semaphorin) 3C(Sema3c)	416.069	-1.63439	0.725865	-2.25164	0.0243449	0.328203
glial cell line derived neurotrophic factor(Gdnf)	166.191	-1.05416	0.472485	-2.23109	0.025675	0.338143
C1q and tumor necrosis factor related protein 3(C1qtnf3)	60.6906	-2.11735	0.757356	-2.79571	0.0051786	0.145193
lysyl oxidase-like 4(Loxl4)	362.396	-0.900704	0.435033	-2.07043	0.0384123	0.414835
SPARC related modular calcium binding 2(Smoc2)	1199.25	-1.66365	0.659848	-2.52126	0.0116935	0.227974
sema domain, immunoglobulin domain (Ig), short basic domain, secreted, (semaphorin) 3A(Sema3a)	57.4637	-2.35809	0.691243	-3.41137	0.000646362	0.0490505
EGF-like repeats and discoidin I-like domains 3(Edil3)	1226.43	-1.16401	0.475233	-2.44935	0.0143116	0.249304
tissue inhibitor of metalloproteinase 1(Timp1)	12609.2	-1.29892	0.590561	-2.19946	0.027845	0.350297
laminin, alpha 4(Lama4)	2789.73	-0.975718	0.491355	-1.98577	0.0470587	0.462559
tissue inhibitor of metalloproteinase 3(Timp3)	32860.2	-1.47225	0.499934	-2.9449	0.00323063	0.116032
platelet-derived growth factor, C polypeptide(Pdgfc)	897.184	-1.40868	0.398469	-3.53524	0.000407402	0.0388546
tissue inhibitor of metalloproteinase 2(Timp2)	38671.9	-0.796945	0.218754	-3.64312	0.000269356	0.031683
oxidized low density lipoprotein (lectin-like) receptor 1(Olr1)	58.3758	-2.17043	0.868592	-2.49879	0.0124619	0.233598
neuronal cell adhesion molecule(Nrcam)	324.004	-1.6343	0.478165	-3.41785	0.000631184	0.0484193
fibronectin leucine rich transmembrane protein 2(Flrt2)	1368.39	-0.564522	0.257683	-2.19077	0.0284686	0.354664
family with sequence similarity 180, member A(Fam180a)	15.781	-3.04302	1.08997	-2.79184	0.00524087	0.14581
growth differentiation factor 11(Gdf11)	487.978	-1.04679	0.366117	-2.85918	0.00424736	0.132343
connective tissue growth factor(Ctgf)	17817.4	-1.11585	0.510192	-2.18711	0.0287345	0.356403
vasohibin 2(Vash2)	410.879	-1.34067	0.509294	-2.63241	0.00847816	0.191463
bone morphogenetic protein 5(Bmp5)	812.803	-0.929568	0.423515	-2.19489	0.0281715	0.352411
hyaluronan and proteoglycan link protein 4(Hapln4)	69.7072	-1.42139	0.396525	-3.58461	0.000337577	0.034314
notum pectinacetylesterase homolog (Drosophila)(Notum)	71.1247	-2.54179	0.816196	-3.1142	0.00184447	0.0866242
coxsackie virus and adenovirus receptor(Cxadr)	43.6195	-2.03661	0.932529	-2.18397	0.0289646	0.357016
tumor necrosis factor receptor superfamily, member 11b (osteoprotegerin)(Tnfrsf11b)	1364.9	-1.36266	0.653638	-2.08473	0.0370939	0.407139
epiregulin(Ereg)	48.7748	-2.49912	1.11143	-2.24856	0.0245407	0.329214
gremlin 1, DAN family BMP antagonist(Grem1)	6210.97	-1.60633	0.620039	-2.5907	0.0095782	0.203683
gremlin 2, DAN family BMP antagonist(Grem2)	410.847	-1.77296	0.753051	-2.35438	0.0185538	0.282815
wingless-type MMTV integration site family, member 5A(Wnt5a)	779.627	-1.20539	0.457002	-2.63761	0.00834926	0.19008
fibronectin leucine rich transmembrane protein 3(Flrt3)	216.354	-0.895275	0.446771	-2.00388	0.0450829	0.449919
wingless-type MMTV integration site family, member 7B(Wnt7b)	45.6293	-2.45834	0.710936	-3.45789	0.000544428	0.0465734
fibroblast growth factor 2(Fgf2)	359.803	-2.58711	0.760305	-3.40273	0.000667173	0.0503591
complement component 1, q subcomponent binding protein(C1qbp)	3105.74	-0.481702	0.196458	-2.45193	0.0142093	0.249148
sema domain, immunoglobulin domain (Ig), short basic domain, secreted, (semaphorin) 3D(Sema3d)	178.323	-3.233	0.51261	-6.30693	2.84625e-10	8.03497e-07
ependymin related protein 1 (zebrafish)(Epdr1)	2113.94	-0.712823	0.307285	-2.31975	0.0203547	0.296497
transforming growth factor, beta 2(Tgfb2)	2140.69	-1.12753	0.436128	-2.58531	0.00972921	0.204961
fibroblast growth factor 1(Fgf1)	18.3804	-2.48593	0.770149	-3.22786	0.0012472	0.0692566
cochlin(Coch)	11.5299	-3.13609	0.947806	-3.3088	0.000936983	0.0595744
matrix metallopeptidase 8(Mmp8)	158.275	-1.67831	0.797417	-2.10469	0.0353185	0.397862
tumor necrosis factor receptor superfamily, member 19(Tnfrsf19)	546.086	-1.86973	0.763605	-2.44856	0.0143428	0.249304
collagen triple helix repeat containing 1(Cthrc1)	579.309	-1.42349	0.691962	-2.05718	0.0396687	0.422265
collectin sub-family member 10(Colec10)	15.0253	-2.90763	1.21549	-2.39214	0.0167503	0.269937
protease, serine 35(Prss35)	507.109	-2.57874	0.64777	-3.98095	6.86401e-05	0.0136695
tenascin C(Tnc)	13163.5	-1.12984	0.496089	-2.27749	0.0227569	0.314303
serine protease inhibitor, Kunitz type 1(Spint1)	50.6533	-2.7282	0.791612	-3.44639	0.000568134	0.0468026
bone morphogenetic protein 2(Bmp2)	496.343	-3.20156	0.825127	-3.88008	0.00010442	0.0184237
matrix metallopeptidase 13(Mmp13)	19487	-1.19336	0.416075	-2.86814	0.00412893	0.13038
phospholipase A2 receptor 1(Pla2r1)	428.115	-0.802687	0.340561	-2.35696	0.0184255	0.282078
family with sequence similarity 19, member A5(Fam19a5)	79.6256	-2.20329	0.947068	-2.32643	0.0199954	0.295095
glucose-fructose oxidoreductase domain containing 1(Gfod1)	188.832	-1.12443	0.373985	-3.00661	0.00264178	0.104743
serine (or cysteine) peptidase inhibitor, clade E, member 2(Serpine2)	7950.92	-0.708724	0.249792	-2.83726	0.00455022	0.137093
proprotein convertase subtilisin/kexin type 9(Pcsk9)	15.6333	-1.26777	0.617343	-2.0536	0.0400147	0.425307
tissue factor pathway inhibitor 2(Tfpi2)	62.7509	-1.42469	0.724518	-1.96639	0.0492534	0.469737
bone morphogenetic protein 3(Bmp3)	156.632	-2.83809	1.01246	-2.80317	0.00506023	0.144585
serine (or cysteine) peptidase inhibitor, clade B, member 2(Serpinb2)	204.365	-4.32673	1.3515	-3.20143	0.00136748	0.073752
Ly6/neurotoxin 1(Lynx1)	764.044	-1.35256	0.607901	-2.22497	0.026083	0.339615
bone gamma carboxyglutamate protein(Bglap)	30.969	-3.43373	1.02121	-3.36239	0.000772702	0.0542809
bone gamma-carboxyglutamate protein 2(Bglap2)	91.297	-2.45739	0.931581	-2.63787	0.00834289	0.19008
latent transforming growth factor beta binding protein 1(Ltbp1)	3304.13	-1.43454	0.512462	-2.79931	0.00512125	0.145153
cell growth regulator with EF hand domain 1(Cgref1)	362.723	-1.74067	0.431756	-4.0316	5.53988e-05	0.012412
dentin matrix protein 1(Dmp1)	182.513	-2.45097	0.913671	-2.68255	0.00730636	0.177809
interleukin 1 family, member 9(Il1f9)	60.8976	-2.56074	0.706912	-3.62243	0.000291844	0.032955
ADP-dependent glucokinase(Adpgk)	1344.45	-0.391409	0.183058	-2.13817	0.0325029	0.383915
tolloid-like(Tll1)	61.4316	-1.67102	0.825988	-2.02306	0.0430671	0.438911
slit homolog 2 (Drosophila)(Slit2)	1076.33	-1.0281	0.470711	-2.18414	0.0289523	0.357016
netrin 4(Ntn4)	104.184	-1.00656	0.498798	-2.01798	0.0435934	0.441744
NEL-like 2(Nell2)	144.239	-2.41162	0.868343	-2.77726	0.00548191	0.149666
protein tyrosine phosphatase, receptor type Z, polypeptide 1(Ptprz1)	149.994	-2.34617	0.660235	-3.55354	0.00038008	0.0375163
leukemia inhibitory factor(Lif)	235.642	-1.90654	0.955643	-1.99504	0.0460388	0.455793
frizzled-related protein(Frzb)	124.914	-1.99608	0.587639	-3.39678	0.000681831	0.0509209
signal peptide, CUB domain, EGF-like 1(Scube1)	46.1912	-1.77324	0.466339	-3.80246	0.000143264	0.0235136
fibroblast growth factor 7(Fgf7)	3967.36	-1.06664	0.247304	-4.31307	1.61001e-05	0.00623118
mast cell protease 8(Mcpt8)	103.678	-2.19257	1.04238	-2.10343	0.0354285	0.398285
sushi-repeat-containing protein, X-linked 2(Srpx2)	3750.29	-1.34277	0.400817	-3.35009	0.000807855	0.0546936
prolactin family 2, subfamily c, member 3(Prl2c3)	7.62207	-3.87722	1.79297	-2.16246	0.0305828	0.367697
Secreted & Signal	baseMean	log2FoldChange	lfcSE	stat	pvalue	padj
tenascin N(Tnn)	2683.08	-1.70298	0.569628	-2.98963	0.00279319	0.109072
interleukin 1 receptor-like 1(Il1rl1)	391.333	-1.27409	0.621344	-2.05053	0.0403124	0.425543
C1q and tumor necrosis factor related protein 3(C1qtnf3)	60.6906	-2.11735	0.757356	-2.79571	0.0051786	0.145193
SPARC related modular calcium binding 2(Smoc2)	1199.25	-1.66365	0.659848	-2.52126	0.0116935	0.227974
EGF-like repeats and discoidin I-like domains 3(Edil3)	1226.43	-1.16401	0.475233	-2.44935	0.0143116	0.249304
gremlin 1, DAN family BMP antagonist(Grem1)	6210.97	-1.60633	0.620039	-2.5907	0.0095782	0.203683
gremlin 2, DAN family BMP antagonist(Grem2)	410.847	-1.77296	0.753051	-2.35438	0.0185538	0.282815
wingless-type MMTV integration site family, member 5A(Wnt5a)	779.627	-1.20539	0.457002	-2.63761	0.00834926	0.19008
fibronectin leucine rich transmembrane protein 3(Flrt3)	216.354	-0.895275	0.446771	-2.00388	0.0450829	0.449919
wingless-type MMTV integration site family, member 7B(Wnt7b)	45.6293	-2.45834	0.710936	-3.45789	0.000544428	0.0465734
collectin sub-family member 10(Colec10)	15.0253	-2.90763	1.21549	-2.39214	0.0167503	0.269937
protease, serine 35(Prss35)	507.109	-2.57874	0.64777	-3.98095	6.86401e-05	0.0136695
tenascin C(Tnc)	13163.5	-1.12984	0.496089	-2.27749	0.0227569	0.314303
glucose-fructose oxidoreductase domain containing 1(Gfod1)	188.832	-1.12443	0.373985	-3.00661	0.00264178	0.104743
proprotein convertase subtilisin/kexin type 9(Pcsk9)	15.6333	-1.26777	0.617343	-2.0536	0.0400147	0.425307
bone morphogenetic protein 3(Bmp3)	156.632	-2.83809	1.01246	-2.80317	0.00506023	0.144585
ADP-dependent glucokinase(Adpgk)	1344.45	-0.391409	0.183058	-2.13817	0.0325029	0.383915
tolloid-like(Tll1)	61.4316	-1.67102	0.825988	-2.02306	0.0430671	0.438911
netrin 4(Ntn4)	104.184	-1.00656	0.498798	-2.01798	0.0435934	0.441744
NEL-like 2(Nell2)	144.239	-2.41162	0.868343	-2.77726	0.00548191	0.149666
fibroblast growth factor 7(Fgf7)	3967.36	-1.06664	0.247304	-4.31307	1.61001e-05	0.00623118
sushi-repeat-containing protein, X-linked 2(Srpx2)	3750.29	-1.34277	0.400817	-3.35009	0.000807855	0.0546936
interleukin 11(Il11)	7.85326	-4.5891	1.86682	-2.45825	0.0139615	0.246752
tissue inhibitor of metalloproteinase 1(Timp1)	12609.2	-1.29892	0.590561	-2.19946	0.027845	0.350297
tissue inhibitor of metalloproteinase 3(Timp3)	32860.2	-1.47225	0.499934	-2.9449	0.00323063	0.116032
tissue inhibitor of metalloproteinase 2(Timp2)	38671.9	-0.796945	0.218754	-3.64312	0.000269356	0.031683
connective tissue growth factor(Ctgf)	17817.4	-1.11585	0.510192	-2.18711	0.0287345	0.356403
hyaluronan and proteoglycan link protein 4(Hapln4)	69.7072	-1.42139	0.396525	-3.58461	0.000337577	0.034314
transforming growth factor, beta 2(Tgfb2)	2140.69	-1.12753	0.436128	-2.58531	0.00972921	0.204961
tissue factor pathway inhibitor 2(Tfpi2)	62.7509	-1.42469	0.724518	-1.96639	0.0492534	0.469737
Ly6/neurotoxin 1(Lynx1)	764.044	-1.35256	0.607901	-2.22497	0.026083	0.339615
signal peptide, CUB domain, EGF-like 1(Scube1)	46.1912	-1.77324	0.466339	-3.80246	0.000143264	0.0235136
Eph receptor A3(Epha3)	393.123	-1.23038	0.498152	-2.46989	0.0135154	0.244688
carboxypeptidase E(Cpe)	5521.71	-1.432	0.313123	-4.57327	4.8018e-06	0.00282406
sema domain, immunoglobulin domain (Ig), short basic domain, secreted, (semaphorin) 3E(Sema3e)	44.5781	-3.58036	1.1869	-3.01657	0.00255653	0.102807
laminin, gamma 2(Lamc2)	95.1857	-0.896763	0.27329	-3.28136	0.00103308	0.0625476
sema domain, immunoglobulin domain (Ig), short basic domain, secreted, (semaphorin) 3C(Sema3c)	416.069	-1.63439	0.725865	-2.25164	0.0243449	0.328203
glial cell line derived neurotrophic factor(Gdnf)	166.191	-1.05416	0.472485	-2.23109	0.025675	0.338143
sema domain, immunoglobulin domain (Ig), short basic domain, secreted, (semaphorin) 3A(Sema3a)	57.4637	-2.35809	0.691243	-3.41137	0.000646362	0.0490505
laminin, alpha 4(Lama4)	2789.73	-0.975718	0.491355	-1.98577	0.0470587	0.462559
fibronectin leucine rich transmembrane protein 2(Flrt2)	1368.39	-0.564522	0.257683	-2.19077	0.0284686	0.354664
growth differentiation factor 11(Gdf11)	487.978	-1.04679	0.366117	-2.85918	0.00424736	0.132343
bone morphogenetic protein 5(Bmp5)	812.803	-0.929568	0.423515	-2.19489	0.0281715	0.352411
tumor necrosis factor receptor superfamily, member 11b (osteoprotegerin)(Tnfrsf11b)	1364.9	-1.36266	0.653638	-2.08473	0.0370939	0.407139
epiregulin(Ereg)	48.7748	-2.49912	1.11143	-2.24856	0.0245407	0.329214
sema domain, immunoglobulin domain (Ig), short basic domain, secreted, (semaphorin) 3D(Sema3d)	178.323	-3.233	0.51261	-6.30693	2.84625e-10	8.03497e-07
cochlin(Coch)	11.5299	-3.13609	0.947806	-3.3088	0.000936983	0.0595744
matrix metallopeptidase 8(Mmp8)	158.275	-1.67831	0.797417	-2.10469	0.0353185	0.397862
collagen triple helix repeat containing 1(Cthrc1)	579.309	-1.42349	0.691962	-2.05718	0.0396687	0.422265
serine protease inhibitor, Kunitz type 1(Spint1)	50.6533	-2.7282	0.791612	-3.44639	0.000568134	0.0468026
matrix metallopeptidase 13(Mmp13)	19487	-1.19336	0.416075	-2.86814	0.00412893	0.13038
phospholipase A2 receptor 1(Pla2r1)	428.115	-0.802687	0.340561	-2.35696	0.0184255	0.282078
serine (or cysteine) peptidase inhibitor, clade E, member 2(Serpine2)	7950.92	-0.708724	0.249792	-2.83726	0.00455022	0.137093
serine (or cysteine) peptidase inhibitor, clade B, member 2(Serpinb2)	204.365	-4.32673	1.3515	-3.20143	0.00136748	0.073752
latent transforming growth factor beta binding protein 1(Ltbp1)	3304.13	-1.43454	0.512462	-2.79931	0.00512125	0.145153
cell growth regulator with EF hand domain 1(Cgref1)	362.723	-1.74067	0.431756	-4.0316	5.53988e-05	0.012412
dentin matrix protein 1(Dmp1)	182.513	-2.45097	0.913671	-2.68255	0.00730636	0.177809
protein tyrosine phosphatase, receptor type Z, polypeptide 1(Ptprz1)	149.994	-2.34617	0.660235	-3.55354	0.00038008	0.0375163
leukemia inhibitory factor(Lif)	235.642	-1.90654	0.955643	-1.99504	0.0460388	0.455793
prolactin family 2, subfamily c, member 3(Prl2c3)	7.62207	-3.87722	1.79297	-2.16246	0.0305828	0.367697
integrin binding sialoprotein(Ibsp)	8915.55	-2.29512	1.15842	-1.98125	0.047563	0.46364
brain derived neurotrophic factor(Bdnf)	77.0044	-2.91632	1.04802	-2.78269	0.00539097	0.147916
lysyl oxidase-like 4(Loxl4)	362.396	-0.900704	0.435033	-2.07043	0.0384123	0.414835
platelet-derived growth factor, C polypeptide(Pdgfc)	897.184	-1.40868	0.398469	-3.53524	0.000407402	0.0388546
neuronal cell adhesion molecule(Nrcam)	324.004	-1.6343	0.478165	-3.41785	0.000631184	0.0484193
family with sequence similarity 180, member A(Fam180a)	15.781	-3.04302	1.08997	-2.79184	0.00524087	0.14581
notum pectinacetylesterase homolog (Drosophila)(Notum)	71.1247	-2.54179	0.816196	-3.1142	0.00184447	0.0866242
coxsackie virus and adenovirus receptor(Cxadr)	43.6195	-2.03661	0.932529	-2.18397	0.0289646	0.357016
ependymin related protein 1 (zebrafish)(Epdr1)	2113.94	-0.712823	0.307285	-2.31975	0.0203547	0.296497
tumor necrosis factor receptor superfamily, member 19(Tnfrsf19)	546.086	-1.86973	0.763605	-2.44856	0.0143428	0.249304
bone morphogenetic protein 2(Bmp2)	496.343	-3.20156	0.825127	-3.88008	0.00010442	0.0184237
bone gamma carboxyglutamate protein(Bglap)	30.969	-3.43373	1.02121	-3.36239	0.000772702	0.0542809
bone gamma-carboxyglutamate protein 2(Bglap2)	91.297	-2.45739	0.931581	-2.63787	0.00834289	0.19008
slit homolog 2 (Drosophila)(Slit2)	1076.33	-1.0281	0.470711	-2.18414	0.0289523	0.357016
frizzled-related protein(Frzb)	124.914	-1.99608	0.587639	-3.39678	0.000681831	0.0509209
mast cell protease 8(Mcpt8)	103.678	-2.19257	1.04238	-2.10343	0.0354285	0.398285
Signal	baseMean	log2FoldChange	lfcSE	stat	pvalue	padj
CD55 molecule, decay accelerating factor for complement(Cd55)	165.894	-1.59515	0.493863	-3.22994	0.00123815	0.0690771
transmembrane protein with EGF-like and two follistatin-like domains 1(Tmeff1)	853.648	-1.20689	0.270393	-4.46348	8.06399e-06	0.00379411
layilin(Layn)	1193.06	-0.834841	0.260184	-3.20865	0.00133359	0.07296
adhesion G protein-coupled receptor F5(Adgrf5)	2155.78	-0.752681	0.366828	-2.05186	0.0401828	0.425543
multiple EGF-like-domains 10(Megf10)	172.521	-3.72214	0.703321	-5.29223	1.20831e-07	0.000155049
myocardial zonula adherens protein(Myzap)	13.2607	-2.42438	0.827326	-2.93038	0.00338545	0.119166
lymphocyte antigen 75(Ly75)	835.026	-0.94873	0.391022	-2.42628	0.0152545	0.258606
leucine-rich repeat-containing G protein-coupled receptor 6(Lgr6)	220.527	-3.78981	1.27962	-2.96168	0.00305967	0.114252
discoidin, CUB and LCCL domain containing 1(Dcbld1)	190.534	-1.16115	0.550552	-2.10907	0.0349383	0.397064
peptidylglycine alpha-amidating monooxygenase(Pam)	6904.06	-0.573936	0.220395	-2.60413	0.00921089	0.199405
cystatin E/M(Cst6)	57.7307	-3.16217	1.38039	-2.29078	0.0219764	0.306821
pseudouridylate synthase 7(Pus7)	911.527	-0.688044	0.185688	-3.70538	0.000211077	0.0283748
trophoblast glycoprotein(Tpbg)	366.679	-0.963497	0.416392	-2.31392	0.0206721	0.298433
low density lipoprotein receptor-related protein 11(Lrp11)	1035.72	-0.534444	0.253755	-2.10614	0.0351923	0.397862
sialic acid binding Ig-like lectin G(Siglecg)	156.242	-1.89701	0.859675	-2.20666	0.0273381	0.346795
activin A receptor, type 1(Acvr1)	1743.9	-0.78066	0.271787	-2.87232	0.00407465	0.129319
carbonic anhydrase 12(Car12)	97.8914	-1.96538	0.988253	-1.98874	0.0467302	0.460521
tumor necrosis factor receptor superfamily, member 23(Tnfrsf23)	630.543	-0.882886	0.432206	-2.04274	0.041078	0.429504
EGF domain-specific O-linked N-acetylglucosamine (GlcNAc) transferase(Eogt)	1261.1	-0.533482	0.269098	-1.98248	0.0474252	0.463257
tumor necrosis factor receptor superfamily, member 10b(Tnfrsf10b)	1127.38	-1.15194	0.566291	-2.03419	0.0419326	0.432976
transmembrane protein with EGF-like and two follistatin-like domains 2(Tmeff2)	45.2261	-2.58839	1.12668	-2.29737	0.0215979	0.304854
beta-site APP cleaving enzyme 1(Bace1)	1566.14	-0.758049	0.322761	-2.34864	0.0188422	0.285362
HEAT repeat containing 3(Heatr3)	1499.39	-0.494603	0.181487	-2.72528	0.00642466	0.162808
peptidylprolyl isomerase C(Ppic)	4088.9	-0.392567	0.179018	-2.1929	0.0283147	0.353409
podoplanin(Pdpn)	2593.4	-1.88842	0.521263	-3.62277	0.000291461	0.032955
tetraspanin 7(Tspan7)	308.555	-0.892159	0.376861	-2.36734	0.0179165	0.278821
a disintegrin and metallopeptidase domain 19 (meltrin beta)(Adam19)	1118.01	-1.41392	0.536596	-2.63499	0.0084141	0.19094
a disintegrin and metallopeptidase domain 12 (meltrin alpha)(Adam12)	850.536	-0.734412	0.351401	-2.08995	0.0366219	0.403842
ephrin A5(Efna5)	372.894	-1.01746	0.274451	-3.70727	0.000209504	0.0283748
adenomatosis polyposis coli down-regulated 1(Apcdd1)	545.51	-1.74897	0.47929	-3.64909	0.000263172	0.0314802
cadherin 13(Cdh13)	212.494	-2.06611	0.712998	-2.89777	0.00375821	0.126604
fibroblast growth factor receptor 2(Fgfr2)	3026.71	-1.0527	0.53662	-1.96172	0.0497951	0.471401
cadherin 2(Cdh2)	2867.34	-1.26229	0.379683	-3.3246	0.000885467	0.0575962
leucine rich repeat containing 15(Lrrc15)	79.5039	-1.3203	0.51011	-2.58827	0.0096458	0.204426
vanin 1(Vnn1)	230.519	-1.09323	0.457868	-2.38764	0.0169568	0.271983
reticulocalbin 1(Rcn1)	4635.07	-0.507354	0.150436	-3.37256	0.00074474	0.0536327
prion protein(Prnp)	2314.16	-0.425608	0.178419	-2.38544	0.0170585	0.272331
solute carrier family 39 (metal ion transporter), member 6(Slc39a6)	3447.91	-0.530371	0.183396	-2.89194	0.00382871	0.126678
prominin 1(Prom1)	18.5846	-1.68106	0.79638	-2.11088	0.0347827	0.396366
adhesion G protein-coupled receptor G2(Adgrg2)	272.517	-1.35748	0.419092	-3.2391	0.00119908	0.0675783
leucine-rich repeat-containing G protein-coupled receptor 4(Lgr4)	422.193	-0.647922	0.292539	-2.21482	0.0267721	0.344474
chondroitin sulfate proteoglycan 4(Cspg4)	268.643	-1.7574	0.789436	-2.22614	0.0260045	0.339584
integrin alpha X(Itgax)	1944.27	-0.86514	0.419723	-2.06122	0.0392825	0.419419
lipoma HMGIC fusion partner(Lhfp)	2842.31	-0.874742	0.392481	-2.22875	0.0258306	0.339162
matrix-remodelling associated 7(Mxra7)	665.584	-0.664943	0.33674	-1.97465	0.0483078	0.467656
exostoses (multiple)-like 2(Extl2)	917.468	-0.418354	0.20844	-2.00707	0.0447421	0.447685
receptor-like tyrosine kinase(Ryk)	2877.27	-0.588328	0.180109	-3.26652	0.0010888	0.0645879
neogenin(Neo1)	3824.83	-0.935144	0.288455	-3.24191	0.00118733	0.0675783
thrombomodulin(Thbd)	887.853	-1.89705	0.951459	-1.99383	0.0461704	0.456369
sperm acrosome associated 1(Spaca1)	25.3279	-1.16367	0.577318	-2.01564	0.0438377	0.443562
CXADR-like membrane protein(Clmp)	2169.25	-0.826577	0.239467	-3.45174	0.000556989	0.0468026
integrin, alpha 10(Itga10)	68.9746	-1.77147	0.423579	-4.18214	2.8878e-05	0.00957619
family with sequence similarity 171, member B(Fam171b)	472.853	-1.18998	0.322412	-3.69086	0.000223494	0.0292094
mutated in colorectal cancers(Mcc)	374.823	-1.40742	0.512625	-2.74551	0.00604163	0.158214
putative homeodomain transcription factor 1(Phtf1)	1001.65	-0.580234	0.218792	-2.65199	0.008002	0.18731
5' nucleotidase, ecto(Nt5e)	359.074	-1.20046	0.429486	-2.79512	0.00518806	0.145193
protocadherin 9(Pcdh9)	55.2972	-1.7282	0.804755	-2.14748	0.0317549	0.378246
progesterone receptor membrane component 1(Pgrmc1)	4259.74	-0.52877	0.192789	-2.74273	0.00609304	0.158425
glial cell line derived neurotrophic factor family receptor alpha 1(Gfra1)	21.5142	-1.2904	0.653634	-1.9742	0.0483589	0.467656
solute carrier family 9 (sodium/hydrogen exchanger), member 2(Slc9a2)	9.14943	-2.87916	1.01738	-2.82999	0.00465498	0.139205
inositol 1,4,5-triphosphate receptor interacting protein-like 2(Itpripl2)	4760.14	-0.396567	0.174535	-2.27213	0.0230785	0.315653
methionine sulfoxide reductase B3(Msrb3)	3361.68	-0.460682	0.220792	-2.0865	0.0369337	0.406328
selectin, platelet(Selp)	8.52575	-2.61618	1.07481	-2.43408	0.0149297	0.256055
oncostatin M receptor(Osmr)	1469.17	-0.730291	0.281205	-2.597	0.00940413	0.201446
T cell-interacting, activating receptor on myeloid cells 1(Tarm1)	107.199	-0.899235	0.409318	-2.19691	0.0280268	0.351398
transmembrane protein 178(Tmem178)	207.77	-0.619605	0.27875	-2.2228	0.0262293	0.340282
bone morphogenetic protein receptor, type 1B(Bmpr1b)	45.4557	-2.46247	0.91039	-2.70485	0.00683348	0.169685
3-ketodihydrosphingosine reductase(Kdsr)	754.737	-0.476769	0.197247	-2.41712	0.0156438	0.261626
patched 1(Ptch1)	731.671	-0.643896	0.261124	-2.46586	0.0136683	0.245455
unc-5 netrin receptor C(Unc5c)	282.876	-1.51723	0.602197	-2.51949	0.0117526	0.228114
protein tyrosine phosphatase, receptor type, Q(Ptprq)	14.3805	-1.79031	0.742341	-2.41171	0.0158781	0.263055
proline rich Gla (G-carboxyglutamic acid) 4 (transmembrane)(Prrg4)	136.957	-1.19613	0.586211	-2.04044	0.0413066	0.43083
met proto-oncogene(Met)	901.517	-1.27951	0.349499	-3.66098	0.000251254	0.0305728
prostaglandin I2 (prostacyclin) synthase(Ptgis)	92.6048	-2.39575	0.822672	-2.91216	0.00358941	0.122972
prostaglandin-endoperoxide synthase 2(Ptgs2)	627.044	-3.09445	0.967672	-3.19783	0.00138465	0.073752
cell adhesion molecule 1(Cadm1)	509.37	-2.05255	0.924755	-2.21956	0.0264484	0.341867
junction adhesion molecule 2(Jam2)	271.594	-2.40136	0.666417	-3.60338	0.000314106	0.0338443
solute carrier family 8 (sodium/calcium exchanger), member 3(Slc8a3)	73.344	-2.00785	0.827868	-2.42532	0.0152948	0.258856
histocompatibility 2, M region locus 2(H2-M2)	40.302	-1.34093	0.449017	-2.98637	0.00282312	0.109715
matrix metallopeptidase 16(Mmp16)	208.606	-1.07366	0.525127	-2.04458	0.0408965	0.429504
anthrax toxin receptor 1(Antxr1)	9100.21	-0.837246	0.320675	-2.61088	0.00903087	0.197216
BTB (POZ) domain containing 11(Btbd11)	84.3883	-1.62431	0.799751	-2.03102	0.0422525	0.435643
prolyl 3-hydroxylase 2(P3h2)	52.4588	-1.45655	0.57846	-2.51797	0.0118033	0.228224
protein tyrosine phosphatase, receptor type, G(Ptprg)	1803.07	-1.10538	0.396787	-2.78581	0.00533934	0.147168
discoidin, CUB and LCCL domain containing 2(Dcbld2)	1848.29	-0.68593	0.273895	-2.50435	0.0122676	0.232417
protein tyrosine phosphatase, receptor type, D(Ptprd)	3291.37	-1.19879	0.43611	-2.74883	0.00598077	0.157411
calcium channel, voltage-dependent, alpha2/delta subunit 1(Cacna2d1)	619.883	-0.854062	0.338228	-2.52511	0.0115664	0.225861
protein tyrosine phosphatase, receptor type, M(Ptprm)	830.071	-1.14983	0.585299	-1.96452	0.0494703	0.470852
SRY (sex determining region Y)-box 5(Sox5)	38.7197	-0.958987	0.446431	-2.14812	0.0317042	0.378149
adhesion G protein-coupled receptor G3(Adgrg3)	46.6033	-1.96572	0.946096	-2.07772	0.0377351	0.410032
neuropilin (NRP) and tolloid (TLL)-like 2(Neto2)	121.99	-0.79764	0.375787	-2.12259	0.0337885	0.391687
X-ray repair complementing defective repair in Chinese hamster cells 5(Xrcc5)	535.817	-1.14569	0.249043	-4.60038	4.21718e-06	0.0027057
protocadherin 20(Pcdh20)	8.29422	-2.94204	1.18389	-2.48505	0.0129532	0.239625
neuritin 1(Nrn1)	2683.08	-1.70298	0.569628	-2.98963	0.00279319	0.109072
membrane associated guanylate kinase, WW and PDZ domain containing 2(Magi2)	134.602	-0.998247	0.358109	-2.78755	0.00531084	0.146985
granzyme C(Gzmc)	87.7688	-2.57525	1.23993	-2.07694	0.0378073	0.410185
SLIT and NTRK-like family, member 6(Slitrk6)	84.3416	-1.63501	0.677897	-2.41188	0.0158705	0.263055
immunoglobulin superfamily, member 11(Igsf11)	29.498	-1.47628	0.624887	-2.36248	0.0181532	0.279953
TLC domain containing 1(Tlcd1)	120.293	-0.905904	0.448181	-2.02129	0.0432496	0.439502
galactosidase, beta 1(Glb1)	2882.6	-0.371015	0.136075	-2.72656	0.00639993	0.162566
B and T lymphocyte associated(Btla)	10.1764	-1.96231	0.931211	-2.10726	0.0350946	0.397862
mitochondrial calcium uniporter(Mcu)	746.029	-0.350914	0.143919	-2.43828	0.0147575	0.253717
cathepsin K(Ctsk)	7985.37	-1.06431	0.451102	-2.35935	0.018307	0.281484
CD24a antigen(Cd24a)	771.466	-1.7421	0.402906	-4.32384	1.53337e-05	0.00618387
UDP-glucose glycoprotein glucosyltransferase 2(Uggt2)	208.358	-0.972989	0.350771	-2.77386	0.00553962	0.150369
roundabout guidance receptor 2(Robo2)	52.8452	-1.12258	0.526718	-2.13128	0.0330663	0.387329
prostate androgen-regulated mucin-like protein 1(Parm1)	286.996	-1.40969	0.541719	-2.60225	0.00926151	0.199887
protocadherin alpha 12(Pcdha12)	7.56362	-2.59248	1.20772	-2.1466	0.0318255	0.378766
heparan sulfate (glucosamine) 3-O-sulfotransferase 1(Hs3st1)	52.2874	-3.40657	1.36322	-2.49893	0.0124571	0.233598
G protein-coupled receptor, family C, group 5, member C(Gprc5c)	241.156	-1.62576	0.630506	-2.5785	0.00992292	0.206309
predicted gene 10561(Gm10561)	58.044	-1.5471	0.45944	-3.36736	0.000758924	0.0541021
glutamate receptor, ionotropic, AMPA3 (alpha 3)(Gria3)	741.402	-0.856179	0.381658	-2.24331	0.0248765	0.332197
frizzled class receptor 6(Fzd6)	48.726	-2.00554	0.72658	-2.76025	0.00577574	0.154888
carbohydrate (chondroitin 4) sulfotransferase 13(Chst13)	7.18619	-4.4104	1.69878	-2.59622	0.00942554	0.201446
reversion-inducing-cysteine-rich protein with kazal motifs(Reck)	297.843	-0.646021	0.32358	-1.99648	0.0458816	0.454788
vesicular, overexpressed in cancer, prosurvival protein 1(Vopp1)	1866.41	-0.513575	0.246694	-2.08183	0.037358	0.409083
discoidin domain receptor family, member 2(Ddr2)	6071.64	-0.85684	0.293461	-2.91978	0.00350282	0.120797
sema domain, immunoglobulin domain (Ig), TM domain, and short cytoplasmic domain(Sema4f)	36.4483	-2.20755	0.708586	-3.11543	0.00183678	0.0866242
MAM and LDL receptor class A domain containing 1(Malrd1)	37.7653	-1.01062	0.495586	-2.03925	0.0414254	0.431528
desmocollin 2(Dsc2)	43.7309	-2.43344	0.954744	-2.54878	0.0108099	0.217663
sema domain, transmembrane domain (TM), and cytoplasmic domain, (semaphorin) 6A(Sema6a)	22.5474	-1.56262	0.599571	-2.60624	0.00915429	0.198789
sema domain, seven thrombospondin repeats (type 1 and type 1-like), transmembrane domain (TM) and short cytoplasmic domain, (semaphorin) 5A(Sema5a)	326.774	-1.24117	0.44208	-2.80757	0.00499172	0.144301
coagulation factor III(F3)	370.159	-0.998179	0.510256	-1.95623	0.0504381	0.473808
transmembrane protein 62(Tmem62)	441.257	-0.547337	0.26968	-2.02958	0.042399	0.436732
colony stimulating factor 2 receptor, beta 2, low-affinity (granulocyte-macrophage)(Csf2rb2)	2401.8	-1.04783	0.272246	-3.84883	0.000118683	0.019943
colony stimulating factor 2 receptor, beta, low-affinity (granulocyte-macrophage)(Csf2rb)	4018.02	-0.629389	0.317414	-1.98287	0.0473824	0.463257
Secreted & extracellular region	baseMean	log2FoldChange	lfcSE	stat	pvalue	padj
Eph receptor A3(Epha3)	393.123	-1.23038	0.498152	-2.46989	0.0135154	0.244688
tenascin N(Tnn)	2683.08	-1.70298	0.569628	-2.98963	0.00279319	0.109072
integrin binding sialoprotein(Ibsp)	8915.55	-2.29512	1.15842	-1.98125	0.047563	0.46364
brain derived neurotrophic factor(Bdnf)	77.0044	-2.91632	1.04802	-2.78269	0.00539097	0.147916
carboxypeptidase E(Cpe)	5521.71	-1.432	0.313123	-4.57327	4.8018e-06	0.00282406
interleukin 1 receptor-like 1(Il1rl1)	391.333	-1.27409	0.621344	-2.05053	0.0403124	0.425543
gliomedin(Gldn)	6.53252	-2.40099	0.919459	-2.6113	0.00901975	0.197216
sema domain, immunoglobulin domain (Ig), short basic domain, secreted, (semaphorin) 3E(Sema3e)	44.5781	-3.58036	1.1869	-3.01657	0.00255653	0.102807
interleukin 11(Il11)	7.85326	-4.5891	1.86682	-2.45825	0.0139615	0.246752
laminin, gamma 2(Lamc2)	95.1857	-0.896763	0.27329	-3.28136	0.00103308	0.0625476
sema domain, immunoglobulin domain (Ig), short basic domain, secreted, (semaphorin) 3C(Sema3c)	416.069	-1.63439	0.725865	-2.25164	0.0243449	0.328203
glial cell line derived neurotrophic factor(Gdnf)	166.191	-1.05416	0.472485	-2.23109	0.025675	0.338143
C1q and tumor necrosis factor related protein 3(C1qtnf3)	60.6906	-2.11735	0.757356	-2.79571	0.0051786	0.145193
lysyl oxidase-like 4(Loxl4)	362.396	-0.900704	0.435033	-2.07043	0.0384123	0.414835
SPARC related modular calcium binding 2(Smoc2)	1199.25	-1.66365	0.659848	-2.52126	0.0116935	0.227974
sema domain, immunoglobulin domain (Ig), short basic domain, secreted, (semaphorin) 3A(Sema3a)	57.4637	-2.35809	0.691243	-3.41137	0.000646362	0.0490505
EGF-like repeats and discoidin I-like domains 3(Edil3)	1226.43	-1.16401	0.475233	-2.44935	0.0143116	0.249304
tissue inhibitor of metalloproteinase 1(Timp1)	12609.2	-1.29892	0.590561	-2.19946	0.027845	0.350297
laminin, alpha 4(Lama4)	2789.73	-0.975718	0.491355	-1.98577	0.0470587	0.462559
tissue inhibitor of metalloproteinase 3(Timp3)	32860.2	-1.47225	0.499934	-2.9449	0.00323063	0.116032
platelet-derived growth factor, C polypeptide(Pdgfc)	897.184	-1.40868	0.398469	-3.53524	0.000407402	0.0388546
tissue inhibitor of metalloproteinase 2(Timp2)	38671.9	-0.796945	0.218754	-3.64312	0.000269356	0.031683
oxidized low density lipoprotein (lectin-like) receptor 1(Olr1)	58.3758	-2.17043	0.868592	-2.49879	0.0124619	0.233598
neuronal cell adhesion molecule(Nrcam)	324.004	-1.6343	0.478165	-3.41785	0.000631184	0.0484193
fibronectin leucine rich transmembrane protein 2(Flrt2)	1368.39	-0.564522	0.257683	-2.19077	0.0284686	0.354664
family with sequence similarity 180, member A(Fam180a)	15.781	-3.04302	1.08997	-2.79184	0.00524087	0.14581
growth differentiation factor 11(Gdf11)	487.978	-1.04679	0.366117	-2.85918	0.00424736	0.132343
connective tissue growth factor(Ctgf)	17817.4	-1.11585	0.510192	-2.18711	0.0287345	0.356403
vasohibin 2(Vash2)	410.879	-1.34067	0.509294	-2.63241	0.00847816	0.191463
bone morphogenetic protein 5(Bmp5)	812.803	-0.929568	0.423515	-2.19489	0.0281715	0.352411
hyaluronan and proteoglycan link protein 4(Hapln4)	69.7072	-1.42139	0.396525	-3.58461	0.000337577	0.034314
notum pectinacetylesterase homolog (Drosophila)(Notum)	71.1247	-2.54179	0.816196	-3.1142	0.00184447	0.0866242
coxsackie virus and adenovirus receptor(Cxadr)	43.6195	-2.03661	0.932529	-2.18397	0.0289646	0.357016
tumor necrosis factor receptor superfamily, member 11b (osteoprotegerin)(Tnfrsf11b)	1364.9	-1.36266	0.653638	-2.08473	0.0370939	0.407139
epiregulin(Ereg)	48.7748	-2.49912	1.11143	-2.24856	0.0245407	0.329214
gremlin 1, DAN family BMP antagonist(Grem1)	6210.97	-1.60633	0.620039	-2.5907	0.0095782	0.203683
gremlin 2, DAN family BMP antagonist(Grem2)	410.847	-1.77296	0.753051	-2.35438	0.0185538	0.282815
wingless-type MMTV integration site family, member 5A(Wnt5a)	779.627	-1.20539	0.457002	-2.63761	0.00834926	0.19008
fibronectin leucine rich transmembrane protein 3(Flrt3)	216.354	-0.895275	0.446771	-2.00388	0.0450829	0.449919
wingless-type MMTV integration site family, member 7B(Wnt7b)	45.6293	-2.45834	0.710936	-3.45789	0.000544428	0.0465734
fibroblast growth factor 2(Fgf2)	359.803	-2.58711	0.760305	-3.40273	0.000667173	0.0503591
complement component 1, q subcomponent binding protein(C1qbp)	3105.74	-0.481702	0.196458	-2.45193	0.0142093	0.249148
sema domain, immunoglobulin domain (Ig), short basic domain, secreted, (semaphorin) 3D(Sema3d)	178.323	-3.233	0.51261	-6.30693	2.84625e-10	8.03497e-07
ependymin related protein 1 (zebrafish)(Epdr1)	2113.94	-0.712823	0.307285	-2.31975	0.0203547	0.296497
transforming growth factor, beta 2(Tgfb2)	2140.69	-1.12753	0.436128	-2.58531	0.00972921	0.204961
fibroblast growth factor 1(Fgf1)	18.3804	-2.48593	0.770149	-3.22786	0.0012472	0.0692566
cochlin(Coch)	11.5299	-3.13609	0.947806	-3.3088	0.000936983	0.0595744
matrix metallopeptidase 8(Mmp8)	158.275	-1.67831	0.797417	-2.10469	0.0353185	0.397862
tumor necrosis factor receptor superfamily, member 19(Tnfrsf19)	546.086	-1.86973	0.763605	-2.44856	0.0143428	0.249304
collagen triple helix repeat containing 1(Cthrc1)	579.309	-1.42349	0.691962	-2.05718	0.0396687	0.422265
collectin sub-family member 10(Colec10)	15.0253	-2.90763	1.21549	-2.39214	0.0167503	0.269937
protease, serine 35(Prss35)	507.109	-2.57874	0.64777	-3.98095	6.86401e-05	0.0136695
tenascin C(Tnc)	13163.5	-1.12984	0.496089	-2.27749	0.0227569	0.314303
serine protease inhibitor, Kunitz type 1(Spint1)	50.6533	-2.7282	0.791612	-3.44639	0.000568134	0.0468026
bone morphogenetic protein 2(Bmp2)	496.343	-3.20156	0.825127	-3.88008	0.00010442	0.0184237
matrix metallopeptidase 13(Mmp13)	19487	-1.19336	0.416075	-2.86814	0.00412893	0.13038
phospholipase A2 receptor 1(Pla2r1)	428.115	-0.802687	0.340561	-2.35696	0.0184255	0.282078
family with sequence similarity 19, member A5(Fam19a5)	79.6256	-2.20329	0.947068	-2.32643	0.0199954	0.295095
glucose-fructose oxidoreductase domain containing 1(Gfod1)	188.832	-1.12443	0.373985	-3.00661	0.00264178	0.104743
serine (or cysteine) peptidase inhibitor, clade E, member 2(Serpine2)	7950.92	-0.708724	0.249792	-2.83726	0.00455022	0.137093
proprotein convertase subtilisin/kexin type 9(Pcsk9)	15.6333	-1.26777	0.617343	-2.0536	0.0400147	0.425307
tissue factor pathway inhibitor 2(Tfpi2)	62.7509	-1.42469	0.724518	-1.96639	0.0492534	0.469737
bone morphogenetic protein 3(Bmp3)	156.632	-2.83809	1.01246	-2.80317	0.00506023	0.144585
serine (or cysteine) peptidase inhibitor, clade B, member 2(Serpinb2)	204.365	-4.32673	1.3515	-3.20143	0.00136748	0.073752
bone gamma carboxyglutamate protein(Bglap)	30.969	-3.43373	1.02121	-3.36239	0.000772702	0.0542809
bone gamma-carboxyglutamate protein 2(Bglap2)	91.297	-2.45739	0.931581	-2.63787	0.00834289	0.19008
latent transforming growth factor beta binding protein 1(Ltbp1)	3304.13	-1.43454	0.512462	-2.79931	0.00512125	0.145153
cell growth regulator with EF hand domain 1(Cgref1)	362.723	-1.74067	0.431756	-4.0316	5.53988e-05	0.012412
dentin matrix protein 1(Dmp1)	182.513	-2.45097	0.913671	-2.68255	0.00730636	0.177809
interleukin 1 family, member 9(Il1f9)	60.8976	-2.56074	0.706912	-3.62243	0.000291844	0.032955
ADP-dependent glucokinase(Adpgk)	1344.45	-0.391409	0.183058	-2.13817	0.0325029	0.383915
tolloid-like(Tll1)	61.4316	-1.67102	0.825988	-2.02306	0.0430671	0.438911
slit homolog 2 (Drosophila)(Slit2)	1076.33	-1.0281	0.470711	-2.18414	0.0289523	0.357016
netrin 4(Ntn4)	104.184	-1.00656	0.498798	-2.01798	0.0435934	0.441744
NEL-like 2(Nell2)	144.239	-2.41162	0.868343	-2.77726	0.00548191	0.149666
protein tyrosine phosphatase, receptor type Z, polypeptide 1(Ptprz1)	149.994	-2.34617	0.660235	-3.55354	0.00038008	0.0375163
leukemia inhibitory factor(Lif)	235.642	-1.90654	0.955643	-1.99504	0.0460388	0.455793
frizzled-related protein(Frzb)	124.914	-1.99608	0.587639	-3.39678	0.000681831	0.0509209
signal peptide, CUB domain, EGF-like 1(Scube1)	46.1912	-1.77324	0.466339	-3.80246	0.000143264	0.0235136
fibroblast growth factor 7(Fgf7)	3967.36	-1.06664	0.247304	-4.31307	1.61001e-05	0.00623118
mast cell protease 8(Mcpt8)	103.678	-2.19257	1.04238	-2.10343	0.0354285	0.398285
sushi-repeat-containing protein, X-linked 2(Srpx2)	3750.29	-1.34277	0.400817	-3.35009	0.000807855	0.0546936
prolactin family 2, subfamily c, member 3(Prl2c3)	7.62207	-3.87722	1.79297	-2.16246	0.0305828	0.367697
extracellular region	baseMean	log2FoldChange	lfcSE	stat	pvalue	padj
alcohol dehydrogenase 7 (class IV), mu or sigma polypeptide(Adh7)	117.648	-1.11774	0.419218	-2.66625	0.00767033	0.181961
heat shock 105kDa/110kDa protein 1(Hsph1)	3143.87	-0.955688	0.434918	-2.1974	0.0279919	0.351398
patched 1(Ptch1)	731.671	-0.643896	0.261124	-2.46586	0.0136683	0.245455
proline rich Gla (G-carboxyglutamic acid) 4 (transmembrane)(Prrg4)	136.957	-1.19613	0.586211	-2.04044	0.0413066	0.43083
fibroblast growth factor 13(Fgf13)	80.8017	-1.38262	0.478896	-2.8871	0.00388816	0.126678
apolipoprotein L 7a(Apol7a)	8.6002	-1.86436	0.876641	-2.12671	0.033444	0.390118
collagen, type XXV, alpha 1(Col25a1)	9.69941	-3.37604	1.06833	-3.16012	0.00157704	0.0786469
fibroblast growth factor receptor 2(Fgfr2)	3026.71	-1.0527	0.53662	-1.96172	0.0497951	0.471401
extracellular space	baseMean	log2FoldChange	lfcSE	stat	pvalue	padj
neuritin 1(Nrn1)	210.962	-1.46776	0.558003	-2.63038	0.008529	0.191463
glial cell line derived neurotrophic factor family receptor alpha 1(Gfra1)	21.5142	-1.2904	0.653634	-1.9742	0.0483589	0.467656
vanin 1(Vnn1)	230.519	-1.09323	0.457868	-2.38764	0.0169568	0.271983
prominin 1(Prom1)	18.5846	-1.68106	0.79638	-2.11088	0.0347827	0.396366
discs, large homolog 3 (Drosophila)(Dlg3)	1139.24	-0.755315	0.267702	-2.82147	0.0047804	0.140867
galactosidase, beta 1(Glb1)	2882.6	-0.371015	0.136075	-2.72656	0.00639993	0.162566
S100 calcium binding protein A11(S100a11)	5157.77	-0.607782	0.289768	-2.09748	0.0359513	0.400622
selectin, platelet(Selp)	8.52575	-2.61618	1.07481	-2.43408	0.0149297	0.256055
peptidylglycine alpha-amidating monooxygenase(Pam)	6904.06	-0.573936	0.220395	-2.60413	0.00921089	0.199405
cathepsin K(Ctsk)	7985.37	-1.06431	0.451102	-2.35935	0.018307	0.281484
dihydropyrimidinase-like 3(Dpysl3)	6482.89	-1.27087	0.487308	-2.60795	0.00910875	0.198105
cystatin E/M(Cst6)	57.7307	-3.16217	1.38039	-2.29078	0.0219764	0.306821
prostaglandin I2 (prostacyclin) synthase(Ptgis)	92.6048	-2.39575	0.822672	-2.91216	0.00358941	0.122972
met proto-oncogene(Met)	901.517	-1.27951	0.349499	-3.66098	0.000251254	0.0305728
thrombomodulin(Thbd)	887.853	-1.89705	0.951459	-1.99383	0.0461704	0.456369
serine (or cysteine) peptidase inhibitor, clade B, member 9b(Serpinb9b)	690.23	-1.10885	0.536516	-2.06676	0.0387571	0.416646
collagen, type XXV, alpha 1(Col25a1)	9.69941	-3.37604	1.06833	-3.16012	0.00157704	0.0786469
protein tyrosine phosphatase, receptor type, G(Ptprg)	1803.07	-1.10538	0.396787	-2.78581	0.00533934	0.147168
sema domain, immunoglobulin domain (Ig), TM domain, and short cytoplasmic domain(Sema4f)	36.4483	-2.20755	0.708586	-3.11543	0.00183678	0.0866242
PTPRF interacting protein, binding protein 2 (liprin beta 2)(Ppfibp2)	957.587	-0.469004	0.206133	-2.27525	0.0228908	0.314303
ataxin 10(Atxn10)	4811.7	-0.588153	0.23293	-2.52502	0.0115691	0.225861
WD repeat domain 60(Wdr60)	362.239	-0.503652	0.250454	-2.01096	0.0443297	0.445031
CKLF-like MARVEL transmembrane domain containing 4(Cmtm4)	3063.08	-0.675903	0.286642	-2.35801	0.0183733	0.282026
coagulation factor III(F3)	370.159	-0.998179	0.510256	-1.95623	0.0504381	0.473808
cadherin 13(Cdh13)	212.494	-2.06611	0.712998	-2.89777	0.00375821	0.126604
Secreted & extracellular space	baseMean	log2FoldChange	lfcSE	stat	pvalue	padj
carboxypeptidase E(Cpe)	5521.71	-1.432	0.313123	-4.57327	4.8018e-06	0.00282406
sema domain, immunoglobulin domain (Ig), short basic domain, secreted, (semaphorin) 3E(Sema3e)	44.5781	-3.58036	1.1869	-3.01657	0.00255653	0.102807
gliomedin(Gldn)	6.53252	-2.40099	0.919459	-2.6113	0.00901975	0.197216
interleukin 1 receptor-like 1(Il1rl1)	391.333	-1.27409	0.621344	-2.05053	0.0403124	0.425543
glial cell line derived neurotrophic factor(Gdnf)	166.191	-1.05416	0.472485	-2.23109	0.025675	0.338143
sema domain, immunoglobulin domain (Ig), short basic domain, secreted, (semaphorin) 3C(Sema3c)	416.069	-1.63439	0.725865	-2.25164	0.0243449	0.328203
laminin, gamma 2(Lamc2)	95.1857	-0.896763	0.27329	-3.28136	0.00103308	0.0625476
C1q and tumor necrosis factor related protein 3(C1qtnf3)	60.6906	-2.11735	0.757356	-2.79571	0.0051786	0.145193
sema domain, immunoglobulin domain (Ig), short basic domain, secreted, (semaphorin) 3A(Sema3a)	57.4637	-2.35809	0.691243	-3.41137	0.000646362	0.0490505
fibronectin leucine rich transmembrane protein 2(Flrt2)	1368.39	-0.564522	0.257683	-2.19077	0.0284686	0.354664
growth differentiation factor 11(Gdf11)	487.978	-1.04679	0.366117	-2.85918	0.00424736	0.132343
bone morphogenetic protein 5(Bmp5)	812.803	-0.929568	0.423515	-2.19489	0.0281715	0.352411
tumor necrosis factor receptor superfamily, member 11b (osteoprotegerin)(Tnfrsf11b)	1364.9	-1.36266	0.653638	-2.08473	0.0370939	0.407139
gremlin 1, DAN family BMP antagonist(Grem1)	6210.97	-1.60633	0.620039	-2.5907	0.0095782	0.203683
epiregulin(Ereg)	48.7748	-2.49912	1.11143	-2.24856	0.0245407	0.329214
gremlin 2, DAN family BMP antagonist(Grem2)	410.847	-1.77296	0.753051	-2.35438	0.0185538	0.282815
wingless-type MMTV integration site family, member 5A(Wnt5a)	779.627	-1.20539	0.457002	-2.63761	0.00834926	0.19008
fibronectin leucine rich transmembrane protein 3(Flrt3)	216.354	-0.895275	0.446771	-2.00388	0.0450829	0.449919
fibroblast growth factor 2(Fgf2)	359.803	-2.58711	0.760305	-3.40273	0.000667173	0.0503591
wingless-type MMTV integration site family, member 7B(Wnt7b)	45.6293	-2.45834	0.710936	-3.45789	0.000544428	0.0465734
complement component 1, q subcomponent binding protein(C1qbp)	3105.74	-0.481702	0.196458	-2.45193	0.0142093	0.249148
sema domain, immunoglobulin domain (Ig), short basic domain, secreted, (semaphorin) 3D(Sema3d)	178.323	-3.233	0.51261	-6.30693	2.84625e-10	8.03497e-07
fibroblast growth factor 1(Fgf1)	18.3804	-2.48593	0.770149	-3.22786	0.0012472	0.0692566
cochlin(Coch)	11.5299	-3.13609	0.947806	-3.3088	0.000936983	0.0595744
matrix metallopeptidase 8(Mmp8)	158.275	-1.67831	0.797417	-2.10469	0.0353185	0.397862
collagen triple helix repeat containing 1(Cthrc1)	579.309	-1.42349	0.691962	-2.05718	0.0396687	0.422265
matrix metallopeptidase 13(Mmp13)	19487	-1.19336	0.416075	-2.86814	0.00412893	0.13038
serine protease inhibitor, Kunitz type 1(Spint1)	50.6533	-2.7282	0.791612	-3.44639	0.000568134	0.0468026
tenascin C(Tnc)	13163.5	-1.12984	0.496089	-2.27749	0.0227569	0.314303
serine (or cysteine) peptidase inhibitor, clade E, member 2(Serpine2)	7950.92	-0.708724	0.249792	-2.83726	0.00455022	0.137093
proprotein convertase subtilisin/kexin type 9(Pcsk9)	15.6333	-1.26777	0.617343	-2.0536	0.0400147	0.425307
serine (or cysteine) peptidase inhibitor, clade B, member 2(Serpinb2)	204.365	-4.32673	1.3515	-3.20143	0.00136748	0.073752
bone morphogenetic protein 3(Bmp3)	156.632	-2.83809	1.01246	-2.80317	0.00506023	0.144585
latent transforming growth factor beta binding protein 1(Ltbp1)	3304.13	-1.43454	0.512462	-2.79931	0.00512125	0.145153
protein tyrosine phosphatase, receptor type Z, polypeptide 1(Ptprz1)	149.994	-2.34617	0.660235	-3.55354	0.00038008	0.0375163
NEL-like 2(Nell2)	144.239	-2.41162	0.868343	-2.77726	0.00548191	0.149666
leukemia inhibitory factor(Lif)	235.642	-1.90654	0.955643	-1.99504	0.0460388	0.455793
fibroblast growth factor 7(Fgf7)	3967.36	-1.06664	0.247304	-4.31307	1.61001e-05	0.00623118
sushi-repeat-containing protein, X-linked 2(Srpx2)	3750.29	-1.34277	0.400817	-3.35009	0.000807855	0.0546936
prolactin family 2, subfamily c, member 3(Prl2c3)	7.62207	-3.87722	1.79297	-2.16246	0.0305828	0.367697
integrin binding sialoprotein(Ibsp)	8915.55	-2.29512	1.15842	-1.98125	0.047563	0.46364
brain derived neurotrophic factor(Bdnf)	77.0044	-2.91632	1.04802	-2.78269	0.00539097	0.147916
interleukin 11(Il11)	7.85326	-4.5891	1.86682	-2.45825	0.0139615	0.246752
lysyl oxidase-like 4(Loxl4)	362.396	-0.900704	0.435033	-2.07043	0.0384123	0.414835
tissue inhibitor of metalloproteinase 1(Timp1)	12609.2	-1.29892	0.590561	-2.19946	0.027845	0.350297
platelet-derived growth factor, C polypeptide(Pdgfc)	897.184	-1.40868	0.398469	-3.53524	0.000407402	0.0388546
tissue inhibitor of metalloproteinase 3(Timp3)	32860.2	-1.47225	0.499934	-2.9449	0.00323063	0.116032
tissue inhibitor of metalloproteinase 2(Timp2)	38671.9	-0.796945	0.218754	-3.64312	0.000269356	0.031683
connective tissue growth factor(Ctgf)	17817.4	-1.11585	0.510192	-2.18711	0.0287345	0.356403
transforming growth factor, beta 2(Tgfb2)	2140.69	-1.12753	0.436128	-2.58531	0.00972921	0.204961
bone morphogenetic protein 2(Bmp2)	496.343	-3.20156	0.825127	-3.88008	0.00010442	0.0184237
bone gamma carboxyglutamate protein(Bglap)	30.969	-3.43373	1.02121	-3.36239	0.000772702	0.0542809
bone gamma-carboxyglutamate protein 2(Bglap2)	91.297	-2.45739	0.931581	-2.63787	0.00834289	0.19008
interleukin 1 family, member 9(Il1f9)	60.8976	-2.56074	0.706912	-3.62243	0.000291844	0.032955
slit homolog 2 (Drosophila)(Slit2)	1076.33	-1.0281	0.470711	-2.18414	0.0289523	0.357016
signal peptide, CUB domain, EGF-like 1(Scube1)	46.1912	-1.77324	0.466339	-3.80246	0.000143264	0.0235136
frizzled-related protein(Frzb)	124.914	-1.99608	0.587639	-3.39678	0.000681831	0.0509209
Secreted & proteinaceous extracellular matrix	baseMean	log2FoldChange	lfcSE	stat	pvalue	padj
tenascin N(Tnn)	2683.08	-1.70298	0.569628	-2.98963	0.00279319	0.109072
interleukin 1 receptor-like 1(Il1rl1)	391.333	-1.27409	0.621344	-2.05053	0.0403124	0.425543
gliomedin(Gldn)	6.53252	-2.40099	0.919459	-2.6113	0.00901975	0.197216
laminin, gamma 2(Lamc2)	95.1857	-0.896763	0.27329	-3.28136	0.00103308	0.0625476
SPARC related modular calcium binding 2(Smoc2)	1199.25	-1.66365	0.659848	-2.52126	0.0116935	0.227974
tissue inhibitor of metalloproteinase 1(Timp1)	12609.2	-1.29892	0.590561	-2.19946	0.027845	0.350297
laminin, alpha 4(Lama4)	2789.73	-0.975718	0.491355	-1.98577	0.0470587	0.462559
tissue inhibitor of metalloproteinase 3(Timp3)	32860.2	-1.47225	0.499934	-2.9449	0.00323063	0.116032
fibronectin leucine rich transmembrane protein 2(Flrt2)	1368.39	-0.564522	0.257683	-2.19077	0.0284686	0.354664
connective tissue growth factor(Ctgf)	17817.4	-1.11585	0.510192	-2.18711	0.0287345	0.356403
hyaluronan and proteoglycan link protein 4(Hapln4)	69.7072	-1.42139	0.396525	-3.58461	0.000337577	0.034314
tumor necrosis factor receptor superfamily, member 11b (osteoprotegerin)(Tnfrsf11b)	1364.9	-1.36266	0.653638	-2.08473	0.0370939	0.407139
wingless-type MMTV integration site family, member 5A(Wnt5a)	779.627	-1.20539	0.457002	-2.63761	0.00834926	0.19008
wingless-type MMTV integration site family, member 7B(Wnt7b)	45.6293	-2.45834	0.710936	-3.45789	0.000544428	0.0465734
fibroblast growth factor 1(Fgf1)	18.3804	-2.48593	0.770149	-3.22786	0.0012472	0.0692566
cochlin(Coch)	11.5299	-3.13609	0.947806	-3.3088	0.000936983	0.0595744
matrix metallopeptidase 8(Mmp8)	158.275	-1.67831	0.797417	-2.10469	0.0353185	0.397862
collagen triple helix repeat containing 1(Cthrc1)	579.309	-1.42349	0.691962	-2.05718	0.0396687	0.422265
tenascin C(Tnc)	13163.5	-1.12984	0.496089	-2.27749	0.0227569	0.314303
matrix metallopeptidase 13(Mmp13)	19487	-1.19336	0.416075	-2.86814	0.00412893	0.13038
latent transforming growth factor beta binding protein 1(Ltbp1)	3304.13	-1.43454	0.512462	-2.79931	0.00512125	0.145153
dentin matrix protein 1(Dmp1)	182.513	-2.45097	0.913671	-2.68255	0.00730636	0.177809
slit homolog 2 (Drosophila)(Slit2)	1076.33	-1.0281	0.470711	-2.18414	0.0289523	0.357016
netrin 4(Ntn4)	104.184	-1.00656	0.498798	-2.01798	0.0435934	0.441744
protein tyrosine phosphatase, receptor type Z, polypeptide 1(Ptprz1)	149.994	-2.34617	0.660235	-3.55354	0.00038008	0.0375163
Secreted & Glycoprotein	baseMean	log2FoldChange	lfcSE	stat	pvalue	padj
tenascin N(Tnn)	2683.08	-1.70298	0.569628	-2.98963	0.00279319	0.109072
interleukin 1 receptor-like 1(Il1rl1)	391.333	-1.27409	0.621344	-2.05053	0.0403124	0.425543
SPARC related modular calcium binding 2(Smoc2)	1199.25	-1.66365	0.659848	-2.52126	0.0116935	0.227974
EGF-like repeats and discoidin I-like domains 3(Edil3)	1226.43	-1.16401	0.475233	-2.44935	0.0143116	0.249304
gremlin 1, DAN family BMP antagonist(Grem1)	6210.97	-1.60633	0.620039	-2.5907	0.0095782	0.203683
gremlin 2, DAN family BMP antagonist(Grem2)	410.847	-1.77296	0.753051	-2.35438	0.0185538	0.282815
wingless-type MMTV integration site family, member 5A(Wnt5a)	779.627	-1.20539	0.457002	-2.63761	0.00834926	0.19008
fibronectin leucine rich transmembrane protein 3(Flrt3)	216.354	-0.895275	0.446771	-2.00388	0.0450829	0.449919
wingless-type MMTV integration site family, member 7B(Wnt7b)	45.6293	-2.45834	0.710936	-3.45789	0.000544428	0.0465734
collectin sub-family member 10(Colec10)	15.0253	-2.90763	1.21549	-2.39214	0.0167503	0.269937
protease, serine 35(Prss35)	507.109	-2.57874	0.64777	-3.98095	6.86401e-05	0.0136695
tenascin C(Tnc)	13163.5	-1.12984	0.496089	-2.27749	0.0227569	0.314303
proprotein convertase subtilisin/kexin type 9(Pcsk9)	15.6333	-1.26777	0.617343	-2.0536	0.0400147	0.425307
bone morphogenetic protein 3(Bmp3)	156.632	-2.83809	1.01246	-2.80317	0.00506023	0.144585
tolloid-like(Tll1)	61.4316	-1.67102	0.825988	-2.02306	0.0430671	0.438911
netrin 4(Ntn4)	104.184	-1.00656	0.498798	-2.01798	0.0435934	0.441744
NEL-like 2(Nell2)	144.239	-2.41162	0.868343	-2.77726	0.00548191	0.149666
fibroblast growth factor 7(Fgf7)	3967.36	-1.06664	0.247304	-4.31307	1.61001e-05	0.00623118
sushi-repeat-containing protein, X-linked 2(Srpx2)	3750.29	-1.34277	0.400817	-3.35009	0.000807855	0.0546936
tissue inhibitor of metalloproteinase 1(Timp1)	12609.2	-1.29892	0.590561	-2.19946	0.027845	0.350297
hyaluronan and proteoglycan link protein 4(Hapln4)	69.7072	-1.42139	0.396525	-3.58461	0.000337577	0.034314
transforming growth factor, beta 2(Tgfb2)	2140.69	-1.12753	0.436128	-2.58531	0.00972921	0.204961
tissue factor pathway inhibitor 2(Tfpi2)	62.7509	-1.42469	0.724518	-1.96639	0.0492534	0.469737
Ly6/neurotoxin 1(Lynx1)	764.044	-1.35256	0.607901	-2.22497	0.026083	0.339615
signal peptide, CUB domain, EGF-like 1(Scube1)	46.1912	-1.77324	0.466339	-3.80246	0.000143264	0.0235136
Eph receptor A3(Epha3)	393.123	-1.23038	0.498152	-2.46989	0.0135154	0.244688
carboxypeptidase E(Cpe)	5521.71	-1.432	0.313123	-4.57327	4.8018e-06	0.00282406
gliomedin(Gldn)	6.53252	-2.40099	0.919459	-2.6113	0.00901975	0.197216
sema domain, immunoglobulin domain (Ig), short basic domain, secreted, (semaphorin) 3E(Sema3e)	44.5781	-3.58036	1.1869	-3.01657	0.00255653	0.102807
laminin, gamma 2(Lamc2)	95.1857	-0.896763	0.27329	-3.28136	0.00103308	0.0625476
sema domain, immunoglobulin domain (Ig), short basic domain, secreted, (semaphorin) 3C(Sema3c)	416.069	-1.63439	0.725865	-2.25164	0.0243449	0.328203
glial cell line derived neurotrophic factor(Gdnf)	166.191	-1.05416	0.472485	-2.23109	0.025675	0.338143
sema domain, immunoglobulin domain (Ig), short basic domain, secreted, (semaphorin) 3A(Sema3a)	57.4637	-2.35809	0.691243	-3.41137	0.000646362	0.0490505
laminin, alpha 4(Lama4)	2789.73	-0.975718	0.491355	-1.98577	0.0470587	0.462559
oxidized low density lipoprotein (lectin-like) receptor 1(Olr1)	58.3758	-2.17043	0.868592	-2.49879	0.0124619	0.233598
fibronectin leucine rich transmembrane protein 2(Flrt2)	1368.39	-0.564522	0.257683	-2.19077	0.0284686	0.354664
growth differentiation factor 11(Gdf11)	487.978	-1.04679	0.366117	-2.85918	0.00424736	0.132343
bone morphogenetic protein 5(Bmp5)	812.803	-0.929568	0.423515	-2.19489	0.0281715	0.352411
tumor necrosis factor receptor superfamily, member 11b (osteoprotegerin)(Tnfrsf11b)	1364.9	-1.36266	0.653638	-2.08473	0.0370939	0.407139
epiregulin(Ereg)	48.7748	-2.49912	1.11143	-2.24856	0.0245407	0.329214
sema domain, immunoglobulin domain (Ig), short basic domain, secreted, (semaphorin) 3D(Sema3d)	178.323	-3.233	0.51261	-6.30693	2.84625e-10	8.03497e-07
cochlin(Coch)	11.5299	-3.13609	0.947806	-3.3088	0.000936983	0.0595744
matrix metallopeptidase 8(Mmp8)	158.275	-1.67831	0.797417	-2.10469	0.0353185	0.397862
collagen triple helix repeat containing 1(Cthrc1)	579.309	-1.42349	0.691962	-2.05718	0.0396687	0.422265
serine protease inhibitor, Kunitz type 1(Spint1)	50.6533	-2.7282	0.791612	-3.44639	0.000568134	0.0468026
matrix metallopeptidase 13(Mmp13)	19487	-1.19336	0.416075	-2.86814	0.00412893	0.13038
phospholipase A2 receptor 1(Pla2r1)	428.115	-0.802687	0.340561	-2.35696	0.0184255	0.282078
serine (or cysteine) peptidase inhibitor, clade E, member 2(Serpine2)	7950.92	-0.708724	0.249792	-2.83726	0.00455022	0.137093
serine (or cysteine) peptidase inhibitor, clade B, member 2(Serpinb2)	204.365	-4.32673	1.3515	-3.20143	0.00136748	0.073752
latent transforming growth factor beta binding protein 1(Ltbp1)	3304.13	-1.43454	0.512462	-2.79931	0.00512125	0.145153
dentin matrix protein 1(Dmp1)	182.513	-2.45097	0.913671	-2.68255	0.00730636	0.177809
protein tyrosine phosphatase, receptor type Z, polypeptide 1(Ptprz1)	149.994	-2.34617	0.660235	-3.55354	0.00038008	0.0375163
leukemia inhibitory factor(Lif)	235.642	-1.90654	0.955643	-1.99504	0.0460388	0.455793
prolactin family 2, subfamily c, member 3(Prl2c3)	7.62207	-3.87722	1.79297	-2.16246	0.0305828	0.367697
integrin binding sialoprotein(Ibsp)	8915.55	-2.29512	1.15842	-1.98125	0.047563	0.46364
brain derived neurotrophic factor(Bdnf)	77.0044	-2.91632	1.04802	-2.78269	0.00539097	0.147916
lysyl oxidase-like 4(Loxl4)	362.396	-0.900704	0.435033	-2.07043	0.0384123	0.414835
platelet-derived growth factor, C polypeptide(Pdgfc)	897.184	-1.40868	0.398469	-3.53524	0.000407402	0.0388546
neuronal cell adhesion molecule(Nrcam)	324.004	-1.6343	0.478165	-3.41785	0.000631184	0.0484193
notum pectinacetylesterase homolog (Drosophila)(Notum)	71.1247	-2.54179	0.816196	-3.1142	0.00184447	0.0866242
coxsackie virus and adenovirus receptor(Cxadr)	43.6195	-2.03661	0.932529	-2.18397	0.0289646	0.357016
ependymin related protein 1 (zebrafish)(Epdr1)	2113.94	-0.712823	0.307285	-2.31975	0.0203547	0.296497
tumor necrosis factor receptor superfamily, member 19(Tnfrsf19)	546.086	-1.86973	0.763605	-2.44856	0.0143428	0.249304
bone morphogenetic protein 2(Bmp2)	496.343	-3.20156	0.825127	-3.88008	0.00010442	0.0184237
slit homolog 2 (Drosophila)(Slit2)	1076.33	-1.0281	0.470711	-2.18414	0.0289523	0.357016
frizzled-related protein(Frzb)	124.914	-1.99608	0.587639	-3.39678	0.000681831	0.0509209
mast cell protease 8(Mcpt8)	103.678	-2.19257	1.04238	-2.10343	0.0354285	0.398285
Glycoprotein	baseMean	log2FoldChange	lfcSE	stat	pvalue	padj
CD55 molecule, decay accelerating factor for complement(Cd55)	165.894	-1.59515	0.493863	-3.22994	0.00123815	0.0690771
transmembrane protein with EGF-like and two follistatin-like domains 1(Tmeff1)	853.648	-1.20689	0.270393	-4.46348	8.06399e-06	0.00379411
fukutin(Fktn)	571.471	-0.726377	0.295692	-2.45653	0.0140285	0.247207
potassium voltage-gated channel, Isk-related subfamily, gene 4(Kcne4)	199.693	-1.53731	0.639205	-2.40504	0.0161707	0.265406
layilin(Layn)	1193.06	-0.834841	0.260184	-3.20865	0.00133359	0.07296
adhesion G protein-coupled receptor F5(Adgrf5)	2155.78	-0.752681	0.366828	-2.05186	0.0401828	0.425543
multiple EGF-like-domains 10(Megf10)	172.521	-3.72214	0.703321	-5.29223	1.20831e-07	0.000155049
lymphocyte antigen 75(Ly75)	835.026	-0.94873	0.391022	-2.42628	0.0152545	0.258606
leucine-rich repeat-containing G protein-coupled receptor 6(Lgr6)	220.527	-3.78981	1.27962	-2.96168	0.00305967	0.114252
discoidin, CUB and LCCL domain containing 1(Dcbld1)	190.534	-1.16115	0.550552	-2.10907	0.0349383	0.397064
peptidylglycine alpha-amidating monooxygenase(Pam)	6904.06	-0.573936	0.220395	-2.60413	0.00921089	0.199405
trophoblast glycoprotein(Tpbg)	366.679	-0.963497	0.416392	-2.31392	0.0206721	0.298433
ATPase, Na+/K+ transporting, beta 1 polypeptide(Atp1b1)	61.4151	-2.93616	0.922719	-3.18207	0.00146224	0.0742288
low density lipoprotein receptor-related protein 11(Lrp11)	1035.72	-0.534444	0.253755	-2.10614	0.0351923	0.397862
activin A receptor, type 1(Acvr1)	1743.9	-0.78066	0.271787	-2.87232	0.00407465	0.129319
pannexin 3(Panx3)	238.692	-2.90312	1.03774	-2.79753	0.00514947	0.145193
carbonic anhydrase 12(Car12)	97.8914	-1.96538	0.988253	-1.98874	0.0467302	0.460521
tumor necrosis factor receptor superfamily, member 23(Tnfrsf23)	630.543	-0.882886	0.432206	-2.04274	0.041078	0.429504
anoctamin 1, calcium activated chloride channel(Ano1)	127.015	-2.86726	0.945571	-3.03231	0.00242693	0.10061
EGF domain-specific O-linked N-acetylglucosamine (GlcNAc) transferase(Eogt)	1261.1	-0.533482	0.269098	-1.98248	0.0474252	0.463257
transmembrane protein with EGF-like and two follistatin-like domains 2(Tmeff2)	45.2261	-2.58839	1.12668	-2.29737	0.0215979	0.304854
collagen, type XXV, alpha 1(Col25a1)	9.69941	-3.37604	1.06833	-3.16012	0.00157704	0.0786469
beta-site APP cleaving enzyme 1(Bace1)	1566.14	-0.758049	0.322761	-2.34864	0.0188422	0.285362
elongation of very long chain fatty acids (FEN1/Elo2, SUR4/Elo3, yeast)-like 4(Elovl4)	96.3438	-1.41065	0.390584	-3.61165	0.000304252	0.0336269
enhancer trap locus 4(Etl4)	646.377	-0.674323	0.312644	-2.15684	0.031018	0.371663
solute carrier family 13 (sodium-dependent citrate transporter), member 5(Slc13a5)	210.922	-2.35058	0.763276	-3.0796	0.0020728	0.0917165
podoplanin(Pdpn)	2593.4	-1.88842	0.521263	-3.62277	0.000291461	0.032955
tetraspanin 7(Tspan7)	308.555	-0.892159	0.376861	-2.36734	0.0179165	0.278821
lysophosphatidic acid receptor 1(Lpar1)	1415.67	-1.07065	0.285443	-3.75086	0.000176231	0.0261842
killer cell lectin-like receptor, subfamily A, member 4(Klra4)	35.6685	-2.15886	0.94835	-2.27644	0.0228198	0.314303
a disintegrin and metallopeptidase domain 19 (meltrin beta)(Adam19)	1118.01	-1.41392	0.536596	-2.63499	0.0084141	0.19094
transmembrane 4 superfamily member 1(Tm4sf1)	1082.39	-1.32332	0.446586	-2.96318	0.00304475	0.113996
a disintegrin and metallopeptidase domain 12 (meltrin alpha)(Adam12)	850.536	-0.734412	0.351401	-2.08995	0.0366219	0.403842
ephrin A5(Efna5)	372.894	-1.01746	0.274451	-3.70727	0.000209504	0.0283748
ATP-binding cassette, sub-family C (CFTR/MRP), member 9(Abcc9)	33.9754	-1.91112	0.795121	-2.40356	0.0162362	0.266172
adenomatosis polyposis coli down-regulated 1(Apcdd1)	545.51	-1.74897	0.47929	-3.64909	0.000263172	0.0314802
cadherin 13(Cdh13)	212.494	-2.06611	0.712998	-2.89777	0.00375821	0.126604
fibroblast growth factor receptor 2(Fgfr2)	3026.71	-1.0527	0.53662	-1.96172	0.0497951	0.471401
G protein-coupled receptor, family C, group 5, member A(Gprc5a)	34.635	-2.47312	1.00292	-2.46592	0.0136661	0.245455
solute carrier family 22, member 23(Slc22a23)	67.6381	-1.48803	0.414276	-3.59188	0.000328303	0.034314
cadherin 2(Cdh2)	2867.34	-1.26229	0.379683	-3.3246	0.000885467	0.0575962
leucine rich repeat containing 15(Lrrc15)	79.5039	-1.3203	0.51011	-2.58827	0.0096458	0.204426
suppression of tumorigenicity 7(St7)	457.255	-0.77513	0.200224	-3.87131	0.000108252	0.0186339
2-phosphoxylose phosphatase 1(Pxylp1)	2153.73	-0.594268	0.290912	-2.04278	0.0410745	0.429504
vanin 1(Vnn1)	230.519	-1.09323	0.457868	-2.38764	0.0169568	0.271983
reticulocalbin 1(Rcn1)	4635.07	-0.507354	0.150436	-3.37256	0.00074474	0.0536327
prion protein(Prnp)	2314.16	-0.425608	0.178419	-2.38544	0.0170585	0.272331
solute carrier family 39 (metal ion transporter), member 6(Slc39a6)	3447.91	-0.530371	0.183396	-2.89194	0.00382871	0.126678
prominin 1(Prom1)	18.5846	-1.68106	0.79638	-2.11088	0.0347827	0.396366
aquaporin 1(Aqp1)	616.035	-2.20255	0.802831	-2.74348	0.00607922	0.158425
epithelial membrane protein 2(Emp2)	1867.92	-0.684458	0.267893	-2.55497	0.0106198	0.215681
sarcoglycan, delta (dystrophin-associated glycoprotein)(Sgcd)	319.872	-1.18669	0.431426	-2.75063	0.00594805	0.156928
adhesion G protein-coupled receptor G2(Adgrg2)	272.517	-1.35748	0.419092	-3.2391	0.00119908	0.0675783
leucine-rich repeat-containing G protein-coupled receptor 4(Lgr4)	422.193	-0.647922	0.292539	-2.21482	0.0267721	0.344474
NIPA-like domain containing 4(Nipal4)	14.9694	-1.53948	0.759752	-2.02629	0.0427347	0.438372
solute carrier organic anion transporter family, member 2a1(Slco2a1)	1026.67	-1.31819	0.639757	-2.06046	0.0393544	0.419553
chondroitin sulfate proteoglycan 4(Cspg4)	268.643	-1.7574	0.789436	-2.22614	0.0260045	0.339584
integrin alpha X(Itgax)	1944.27	-0.86514	0.419723	-2.06122	0.0392825	0.419419
regulator of G-protein signaling 17(Rgs17)	409.174	-1.0044	0.441275	-2.27613	0.0228382	0.314303
solute carrier family 6 (neurotransmitter transporter), member 15(Slc6a15)	39.8638	-2.42768	0.661729	-3.66869	0.000243794	0.0304527
exostoses (multiple)-like 2(Extl2)	917.468	-0.418354	0.20844	-2.00707	0.0447421	0.447685
receptor-like tyrosine kinase(Ryk)	2877.27	-0.588328	0.180109	-3.26652	0.0010888	0.0645879
neogenin(Neo1)	3824.83	-0.935144	0.288455	-3.24191	0.00118733	0.0675783
thrombomodulin(Thbd)	887.853	-1.89705	0.951459	-1.99383	0.0461704	0.456369
sperm acrosome associated 1(Spaca1)	25.3279	-1.16367	0.577318	-2.01564	0.0438377	0.443562
solute carrier family 5 (iodide transporter), member 8(Slc5a8)	9.03634	-3.65247	1.4465	-2.52503	0.0115687	0.225861
CXADR-like membrane protein(Clmp)	2169.25	-0.826577	0.239467	-3.45174	0.000556989	0.0468026
tetraspanin 6(Tspan6)	1004.96	-1.18253	0.290177	-4.07521	4.59736e-05	0.0113845
family with sequence similarity 171, member B(Fam171b)	472.853	-1.18998	0.322412	-3.69086	0.000223494	0.0292094
glucoside xylosyltransferase 2(Gxylt2)	862.893	-1.54756	0.434134	-3.56471	0.000364262	0.036465
NADPH oxidase 4(Nox4)	97.535	-1.45008	0.393414	-3.6859	0.000227899	0.0294181
5' nucleotidase, ecto(Nt5e)	359.074	-1.20046	0.429486	-2.79512	0.00518806	0.145193
hyperpolarization-activated, cyclic nucleotide-gated K+ 1(Hcn1)	9.09288	-2.11653	0.899253	-2.35366	0.0185897	0.283056
glial cell line derived neurotrophic factor family receptor alpha 1(Gfra1)	21.5142	-1.2904	0.653634	-1.9742	0.0483589	0.467656
transmembrane protein 179(Tmem179)	21.5142	-1.2904	0.653634	-1.9742	0.0483589	0.467656
catenin (cadherin associated protein), beta 1(Ctnnb1)	2683.08	-1.70298	0.569628	-2.98963	0.00279319	0.109072
transmembrane protein 117(Tmem117)	43.1101	-1.93984	0.535887	-3.61987	0.000294749	0.0330189
5-hydroxytryptamine (serotonin) receptor 1B(Htr1b)	216.386	-2.62659	0.767294	-3.42318	0.000618935	0.0480014
selectin, platelet(Selp)	8.52575	-2.61618	1.07481	-2.43408	0.0149297	0.256055
IKBKB interacting protein(Ikbip)	1268.88	-0.506898	0.259519	-1.95322	0.0507936	0.474937
oncostatin M receptor(Osmr)	1469.17	-0.730291	0.281205	-2.597	0.00940413	0.201446
T cell-interacting, activating receptor on myeloid cells 1(Tarm1)	107.199	-0.899235	0.409318	-2.19691	0.0280268	0.351398
transmembrane protein 178(Tmem178)	207.77	-0.619605	0.27875	-2.2228	0.0262293	0.340282
patched 1(Ptch1)	731.671	-0.643896	0.261124	-2.46586	0.0136683	0.245455
uronyl-2-sulfotransferase(Ust)	269.241	-0.572017	0.231635	-2.46948	0.0135311	0.244688
tetraspanin 2(Tspan2)	129.345	-1.96568	0.540896	-3.63411	0.000278937	0.0322721
unc-5 netrin receptor C(Unc5c)	282.876	-1.51723	0.602197	-2.51949	0.0117526	0.228114
protein tyrosine phosphatase, receptor type, Q(Ptprq)	14.3805	-1.79031	0.742341	-2.41171	0.0158781	0.263055
ATP-binding cassette, sub-family A (ABC1), member 5(Abca5)	264.519	-1.06434	0.424758	-2.50574	0.0122194	0.232417
met proto-oncogene(Met)	901.517	-1.27951	0.349499	-3.66098	0.000251254	0.0305728
glucosaminyl (N-acetyl) transferase 2, I-branching enzyme(Gcnt2)	757.355	-0.738542	0.326187	-2.26417	0.0235638	0.320601
transmembrane protein 200A(Tmem200a)	58.2284	-1.85023	0.777318	-2.38028	0.0172995	0.273635
prostaglandin-endoperoxide synthase 2(Ptgs2)	627.044	-3.09445	0.967672	-3.19783	0.00138465	0.073752
protein-O-mannosyltransferase 2(Pomt2)	688.567	-0.320476	0.160039	-2.00249	0.0452316	0.450545
cell adhesion molecule 1(Cadm1)	509.37	-2.05255	0.924755	-2.21956	0.0264484	0.341867
junction adhesion molecule 2(Jam2)	271.594	-2.40136	0.666417	-3.60338	0.000314106	0.0338443
cannabinoid receptor 1 (brain)(Cnr1)	60.2391	-0.946809	0.41151	-2.30082	0.021402	0.303371
solute carrier family 8 (sodium/calcium exchanger), member 3(Slc8a3)	73.344	-2.00785	0.827868	-2.42532	0.0152948	0.258856
C-type lectin domain family 4, member n(Clec4n)	13530.8	-0.669723	0.294291	-2.27572	0.0228628	0.314303
polycystic kidney disease 2(Pkd2)	2515.25	-0.433835	0.210257	-2.06335	0.0390792	0.418515
matrix metallopeptidase 16(Mmp16)	208.606	-1.07366	0.525127	-2.04458	0.0408965	0.429504
anthrax toxin receptor 1(Antxr1)	9100.21	-0.837246	0.320675	-2.61088	0.00903087	0.197216
NIPA-like domain containing 1(Nipal1)	64.5478	-1.65866	0.574231	-2.8885	0.0038709	0.126678
G protein-coupled receptor 161(Gpr161)	279.993	-1.12739	0.549385	-2.05208	0.0401614	0.425543
prolyl 3-hydroxylase 2(P3h2)	52.4588	-1.45655	0.57846	-2.51797	0.0118033	0.228224
protein tyrosine phosphatase, receptor type, G(Ptprg)	1803.07	-1.10538	0.396787	-2.78581	0.00533934	0.147168
tetraspanin 8(Tspan8)	45.2041	-2.24229	1.14244	-1.96272	0.0496787	0.471401
protein tyrosine phosphatase, receptor type, D(Ptprd)	3291.37	-1.19879	0.43611	-2.74883	0.00598077	0.157411
discoidin, CUB and LCCL domain containing 2(Dcbld2)	1848.29	-0.68593	0.273895	-2.50435	0.0122676	0.232417
calcium channel, voltage-dependent, alpha2/delta subunit 1(Cacna2d1)	619.883	-0.854062	0.338228	-2.52511	0.0115664	0.225861
protein tyrosine phosphatase, receptor type, M(Ptprm)	830.071	-1.14983	0.585299	-1.96452	0.0494703	0.470852
adhesion G protein-coupled receptor G3(Adgrg3)	46.6033	-1.96572	0.946096	-2.07772	0.0377351	0.410032
5-hydroxytryptamine (serotonin) receptor 2A(Htr2a)	114.469	-1.40536	0.434266	-3.23616	0.00121149	0.0678579
neuropilin (NRP) and tolloid (TLL)-like 2(Neto2)	121.99	-0.79764	0.375787	-2.12259	0.0337885	0.391687
chondroitin sulfate synthase 3(Chsy3)	122.476	-0.908161	0.406843	-2.23221	0.0256009	0.338143
protocadherin 20(Pcdh20)	8.29422	-2.94204	1.18389	-2.48505	0.0129532	0.239625
UDP-GlcNAc
neuritin 1(Nrn1)	2683.08	-1.70298	0.569628	-2.98963	0.00279319	0.109072
solute carrier family 22 (organic anion/cation transporter), member 15(Slc22a15)	156.905	-0.523586	0.232331	-2.25362	0.0242203	0.327148
immunoglobulin superfamily, member 11(Igsf11)	29.498	-1.47628	0.624887	-2.36248	0.0181532	0.279953
galactosidase, beta 1(Glb1)	2882.6	-0.371015	0.136075	-2.72656	0.00639993	0.162566
ectodysplasin A2 receptor(Eda2r)	777.129	-1.05657	0.455426	-2.31996	0.020343	0.296497
B and T lymphocyte associated(Btla)	10.1764	-1.96231	0.931211	-2.10726	0.0350946	0.397862
cathepsin K(Ctsk)	7985.37	-1.06431	0.451102	-2.35935	0.018307	0.281484
CD24a antigen(Cd24a)	771.466	-1.7421	0.402906	-4.32384	1.53337e-05	0.00618387
chemokine (C-X-C motif) receptor 6(Cxcr6)	20.0131	-4.43501	0.870088	-5.0972	3.44707e-07	0.000374272
roundabout guidance receptor 2(Robo2)	52.8452	-1.12258	0.526718	-2.13128	0.0330663	0.387329
solute carrier family 12, member 2(Slc12a2)	536.217	-0.723962	0.343631	-2.1068	0.0351351	0.397862
prostate androgen-regulated mucin-like protein 1(Parm1)	286.996	-1.40969	0.541719	-2.60225	0.00926151	0.199887
solute carrier family 6 (neurotransmitter transporter, betaine/GABA), member 12(Slc6a12)	295.35	-1.18472	0.483534	-2.45012	0.0142808	0.249304
hydroxysteroid 11-beta dehydrogenase 1(Hsd11b1)	295.35	-1.18472	0.483534	-2.45012	0.0142808	0.249304
heparan sulfate (glucosamine) 3-O-sulfotransferase 1(Hs3st1)	52.2874	-3.40657	1.36322	-2.49893	0.0124571	0.233598
G protein-coupled receptor, family C, group 5, member C(Gprc5c)	241.156	-1.62576	0.630506	-2.5785	0.00992292	0.206309
glutamate receptor, ionotropic, AMPA3 (alpha 3)(Gria3)	741.402	-0.856179	0.381658	-2.24331	0.0248765	0.332197
frizzled class receptor 6(Fzd6)	48.726	-2.00554	0.72658	-2.76025	0.00577574	0.154888
kinectin 1(Ktn1)	1617.81	-0.877669	0.298718	-2.93811	0.00330215	0.117702
reversion-inducing-cysteine-rich protein with kazal motifs(Reck)	297.843	-0.646021	0.32358	-1.99648	0.0458816	0.454788
nucleoporin like 2(Nupl2)	335.612	-0.411271	0.171319	-2.40062	0.0163673	0.26739
somatostatin receptor 2(Sstr2)	20.0453	-1.15213	0.588869	-1.95651	0.0504045	0.473808
discoidin domain receptor family, member 2(Ddr2)	6071.64	-0.85684	0.293461	-2.91978	0.00350282	0.120797
sema domain, immunoglobulin domain (Ig), TM domain, and short cytoplasmic domain(Sema4f)	36.4483	-2.20755	0.708586	-3.11543	0.00183678	0.0866242
MAM and LDL receptor class A domain containing 1(Malrd1)	37.7653	-1.01062	0.495586	-2.03925	0.0414254	0.431528
desmocollin 2(Dsc2)	43.7309	-2.43344	0.954744	-2.54878	0.0108099	0.217663
sema domain, transmembrane domain (TM), and cytoplasmic domain, (semaphorin) 6A(Sema6a)	22.5474	-1.56262	0.599571	-2.60624	0.00915429	0.198789
sema domain, seven thrombospondin repeats (type 1 and type 1-like), transmembrane domain (TM) and short cytoplasmic domain, (semaphorin) 5A(Sema5a)	326.774	-1.24117	0.44208	-2.80757	0.00499172	0.144301
coagulation factor III(F3)	370.159	-0.998179	0.510256	-1.95623	0.0504381	0.473808
transmembrane protein 62(Tmem62)	441.257	-0.547337	0.26968	-2.02958	0.042399	0.436732
colony stimulating factor 2 receptor, beta 2, low-affinity (granulocyte-macrophage)(Csf2rb2)	2401.8	-1.04783	0.272246	-3.84883	0.000118683	0.019943
colony stimulating factor 2 receptor, beta, low-affinity (granulocyte-macrophage)(Csf2rb)	4018.02	-0.629389	0.317414	-1.98287	0.0473824	0.463257
Secreted & Disulfide bond	baseMean	log2FoldChange	lfcSE	stat	pvalue	padj
tenascin N(Tnn)	2683.08	-1.70298	0.569628	-2.98963	0.00279319	0.109072
sema domain, immunoglobulin domain (Ig), short basic domain, secreted, (semaphorin) 3E(Sema3e)	44.5781	-3.58036	1.1869	-3.01657	0.00255653	0.102807
interleukin 1 receptor-like 1(Il1rl1)	391.333	-1.27409	0.621344	-2.05053	0.0403124	0.425543
glial cell line derived neurotrophic factor(Gdnf)	166.191	-1.05416	0.472485	-2.23109	0.025675	0.338143
sema domain, immunoglobulin domain (Ig), short basic domain, secreted, (semaphorin) 3C(Sema3c)	416.069	-1.63439	0.725865	-2.25164	0.0243449	0.328203
laminin, gamma 2(Lamc2)	95.1857	-0.896763	0.27329	-3.28136	0.00103308	0.0625476
SPARC related modular calcium binding 2(Smoc2)	1199.25	-1.66365	0.659848	-2.52126	0.0116935	0.227974
EGF-like repeats and discoidin I-like domains 3(Edil3)	1226.43	-1.16401	0.475233	-2.44935	0.0143116	0.249304
sema domain, immunoglobulin domain (Ig), short basic domain, secreted, (semaphorin) 3A(Sema3a)	57.4637	-2.35809	0.691243	-3.41137	0.000646362	0.0490505
laminin, alpha 4(Lama4)	2789.73	-0.975718	0.491355	-1.98577	0.0470587	0.462559
oxidized low density lipoprotein (lectin-like) receptor 1(Olr1)	58.3758	-2.17043	0.868592	-2.49879	0.0124619	0.233598
fibronectin leucine rich transmembrane protein 2(Flrt2)	1368.39	-0.564522	0.257683	-2.19077	0.0284686	0.354664
growth differentiation factor 11(Gdf11)	487.978	-1.04679	0.366117	-2.85918	0.00424736	0.132343
bone morphogenetic protein 5(Bmp5)	812.803	-0.929568	0.423515	-2.19489	0.0281715	0.352411
tumor necrosis factor receptor superfamily, member 11b (osteoprotegerin)(Tnfrsf11b)	1364.9	-1.36266	0.653638	-2.08473	0.0370939	0.407139
gremlin 1, DAN family BMP antagonist(Grem1)	6210.97	-1.60633	0.620039	-2.5907	0.0095782	0.203683
epiregulin(Ereg)	48.7748	-2.49912	1.11143	-2.24856	0.0245407	0.329214
gremlin 2, DAN family BMP antagonist(Grem2)	410.847	-1.77296	0.753051	-2.35438	0.0185538	0.282815
wingless-type MMTV integration site family, member 5A(Wnt5a)	779.627	-1.20539	0.457002	-2.63761	0.00834926	0.19008
fibronectin leucine rich transmembrane protein 3(Flrt3)	216.354	-0.895275	0.446771	-2.00388	0.0450829	0.449919
wingless-type MMTV integration site family, member 7B(Wnt7b)	45.6293	-2.45834	0.710936	-3.45789	0.000544428	0.0465734
sema domain, immunoglobulin domain (Ig), short basic domain, secreted, (semaphorin) 3D(Sema3d)	178.323	-3.233	0.51261	-6.30693	2.84625e-10	8.03497e-07
cochlin(Coch)	11.5299	-3.13609	0.947806	-3.3088	0.000936983	0.0595744
matrix metallopeptidase 8(Mmp8)	158.275	-1.67831	0.797417	-2.10469	0.0353185	0.397862
collectin sub-family member 10(Colec10)	15.0253	-2.90763	1.21549	-2.39214	0.0167503	0.269937
protease, serine 35(Prss35)	507.109	-2.57874	0.64777	-3.98095	6.86401e-05	0.0136695
matrix metallopeptidase 13(Mmp13)	19487	-1.19336	0.416075	-2.86814	0.00412893	0.13038
serine protease inhibitor, Kunitz type 1(Spint1)	50.6533	-2.7282	0.791612	-3.44639	0.000568134	0.0468026
tenascin C(Tnc)	13163.5	-1.12984	0.496089	-2.27749	0.0227569	0.314303
phospholipase A2 receptor 1(Pla2r1)	428.115	-0.802687	0.340561	-2.35696	0.0184255	0.282078
proprotein convertase subtilisin/kexin type 9(Pcsk9)	15.6333	-1.26777	0.617343	-2.0536	0.0400147	0.425307
bone morphogenetic protein 3(Bmp3)	156.632	-2.83809	1.01246	-2.80317	0.00506023	0.144585
latent transforming growth factor beta binding protein 1(Ltbp1)	3304.13	-1.43454	0.512462	-2.79931	0.00512125	0.145153
tolloid-like(Tll1)	61.4316	-1.67102	0.825988	-2.02306	0.0430671	0.438911
netrin 4(Ntn4)	104.184	-1.00656	0.498798	-2.01798	0.0435934	0.441744
protein tyrosine phosphatase, receptor type Z, polypeptide 1(Ptprz1)	149.994	-2.34617	0.660235	-3.55354	0.00038008	0.0375163
NEL-like 2(Nell2)	144.239	-2.41162	0.868343	-2.77726	0.00548191	0.149666
leukemia inhibitory factor(Lif)	235.642	-1.90654	0.955643	-1.99504	0.0460388	0.455793
sushi-repeat-containing protein, X-linked 2(Srpx2)	3750.29	-1.34277	0.400817	-3.35009	0.000807855	0.0546936
prolactin family 2, subfamily c, member 3(Prl2c3)	7.62207	-3.87722	1.79297	-2.16246	0.0305828	0.367697
brain derived neurotrophic factor(Bdnf)	77.0044	-2.91632	1.04802	-2.78269	0.00539097	0.147916
lysyl oxidase-like 4(Loxl4)	362.396	-0.900704	0.435033	-2.07043	0.0384123	0.414835
tissue inhibitor of metalloproteinase 1(Timp1)	12609.2	-1.29892	0.590561	-2.19946	0.027845	0.350297
platelet-derived growth factor, C polypeptide(Pdgfc)	897.184	-1.40868	0.398469	-3.53524	0.000407402	0.0388546
tissue inhibitor of metalloproteinase 3(Timp3)	32860.2	-1.47225	0.499934	-2.9449	0.00323063	0.116032
neuronal cell adhesion molecule(Nrcam)	324.004	-1.6343	0.478165	-3.41785	0.000631184	0.0484193
tissue inhibitor of metalloproteinase 2(Timp2)	38671.9	-0.796945	0.218754	-3.64312	0.000269356	0.031683
connective tissue growth factor(Ctgf)	17817.4	-1.11585	0.510192	-2.18711	0.0287345	0.356403
hyaluronan and proteoglycan link protein 4(Hapln4)	69.7072	-1.42139	0.396525	-3.58461	0.000337577	0.034314
coxsackie virus and adenovirus receptor(Cxadr)	43.6195	-2.03661	0.932529	-2.18397	0.0289646	0.357016
transforming growth factor, beta 2(Tgfb2)	2140.69	-1.12753	0.436128	-2.58531	0.00972921	0.204961
tumor necrosis factor receptor superfamily, member 19(Tnfrsf19)	546.086	-1.86973	0.763605	-2.44856	0.0143428	0.249304
bone morphogenetic protein 2(Bmp2)	496.343	-3.20156	0.825127	-3.88008	0.00010442	0.0184237
tissue factor pathway inhibitor 2(Tfpi2)	62.7509	-1.42469	0.724518	-1.96639	0.0492534	0.469737
Ly6/neurotoxin 1(Lynx1)	764.044	-1.35256	0.607901	-2.22497	0.026083	0.339615
bone gamma carboxyglutamate protein(Bglap)	30.969	-3.43373	1.02121	-3.36239	0.000772702	0.0542809
bone gamma-carboxyglutamate protein 2(Bglap2)	91.297	-2.45739	0.931581	-2.63787	0.00834289	0.19008
slit homolog 2 (Drosophila)(Slit2)	1076.33	-1.0281	0.470711	-2.18414	0.0289523	0.357016
signal peptide, CUB domain, EGF-like 1(Scube1)	46.1912	-1.77324	0.466339	-3.80246	0.000143264	0.0235136
frizzled-related protein(Frzb)	124.914	-1.99608	0.587639	-3.39678	0.000681831	0.0509209
mast cell protease 8(Mcpt8)	103.678	-2.19257	1.04238	-2.10343	0.0354285	0.398285
Disulfide bond	baseMean	log2FoldChange	lfcSE	stat	pvalue	padj
CD55 molecule, decay accelerating factor for complement(Cd55)	165.894	-1.59515	0.493863	-3.22994	0.00123815	0.0690771
transmembrane protein with EGF-like and two follistatin-like domains 1(Tmeff1)	853.648	-1.20689	0.270393	-4.46348	8.06399e-06	0.00379411
glial cell line derived neurotrophic factor family receptor alpha 1(Gfra1)	21.5142	-1.2904	0.653634	-1.9742	0.0483589	0.467656
layilin(Layn)	1193.06	-0.834841	0.260184	-3.20865	0.00133359	0.07296
5-hydroxytryptamine (serotonin) receptor 1B(Htr1b)	216.386	-2.62659	0.767294	-3.42318	0.000618935	0.0480014
adhesion G protein-coupled receptor F5(Adgrf5)	2155.78	-0.752681	0.366828	-2.05186	0.0401828	0.425543
selectin, platelet(Selp)	8.52575	-2.61618	1.07481	-2.43408	0.0149297	0.256055
multiple EGF-like-domains 10(Megf10)	172.521	-3.72214	0.703321	-5.29223	1.20831e-07	0.000155049
oncostatin M receptor(Osmr)	1469.17	-0.730291	0.281205	-2.597	0.00940413	0.201446
T cell-interacting, activating receptor on myeloid cells 1(Tarm1)	107.199	-0.899235	0.409318	-2.19691	0.0280268	0.351398
lymphocyte antigen 75(Ly75)	835.026	-0.94873	0.391022	-2.42628	0.0152545	0.258606
leucine-rich repeat-containing G protein-coupled receptor 6(Lgr6)	220.527	-3.78981	1.27962	-2.96168	0.00305967	0.114252
discoidin, CUB and LCCL domain containing 1(Dcbld1)	190.534	-1.16115	0.550552	-2.10907	0.0349383	0.397064
bone morphogenetic protein receptor, type 1B(Bmpr1b)	45.4557	-2.46247	0.91039	-2.70485	0.00683348	0.169685
peptidylglycine alpha-amidating monooxygenase(Pam)	6904.06	-0.573936	0.220395	-2.60413	0.00921089	0.199405
unc-5 netrin receptor C(Unc5c)	282.876	-1.51723	0.602197	-2.51949	0.0117526	0.228114
trophoblast glycoprotein(Tpbg)	366.679	-0.963497	0.416392	-2.31392	0.0206721	0.298433
ATPase, Na+/K+ transporting, beta 1 polypeptide(Atp1b1)	61.4151	-2.93616	0.922719	-3.18207	0.00146224	0.0742288
low density lipoprotein receptor-related protein 11(Lrp11)	1035.72	-0.534444	0.253755	-2.10614	0.0351923	0.397862
proline rich Gla (G-carboxyglutamic acid) 4 (transmembrane)(Prrg4)	136.957	-1.19613	0.586211	-2.04044	0.0413066	0.43083
met proto-oncogene(Met)	901.517	-1.27951	0.349499	-3.66098	0.000251254	0.0305728
prostaglandin-endoperoxide synthase 2(Ptgs2)	627.044	-3.09445	0.967672	-3.19783	0.00138465	0.073752
cell adhesion molecule 1(Cadm1)	509.37	-2.05255	0.924755	-2.21956	0.0264484	0.341867
junction adhesion molecule 2(Jam2)	271.594	-2.40136	0.666417	-3.60338	0.000314106	0.0338443
carbonic anhydrase 12(Car12)	97.8914	-1.96538	0.988253	-1.98874	0.0467302	0.460521
C-type lectin domain family 4, member n(Clec4n)	13530.8	-0.669723	0.294291	-2.27572	0.0228628	0.314303
tumor necrosis factor receptor superfamily, member 23(Tnfrsf23)	630.543	-0.882886	0.432206	-2.04274	0.041078	0.429504
matrix metallopeptidase 16(Mmp16)	208.606	-1.07366	0.525127	-2.04458	0.0408965	0.429504
histocompatibility 2, M region locus 2(H2-M2)	40.302	-1.34093	0.449017	-2.98637	0.00282312	0.109715
anthrax toxin receptor 1(Antxr1)	9100.21	-0.837246	0.320675	-2.61088	0.00903087	0.197216
G protein-coupled receptor 161(Gpr161)	279.993	-1.12739	0.549385	-2.05208	0.0401614	0.425543
tumor necrosis factor receptor superfamily, member 10b(Tnfrsf10b)	1127.38	-1.15194	0.566291	-2.03419	0.0419326	0.432976
transmembrane protein with EGF-like and two follistatin-like domains 2(Tmeff2)	45.2261	-2.58839	1.12668	-2.29737	0.0215979	0.304854
protein tyrosine phosphatase, receptor type, G(Ptprg)	1803.07	-1.10538	0.396787	-2.78581	0.00533934	0.147168
beta-site APP cleaving enzyme 1(Bace1)	1566.14	-0.758049	0.322761	-2.34864	0.0188422	0.285362
protein tyrosine phosphatase, receptor type, D(Ptprd)	3291.37	-1.19879	0.43611	-2.74883	0.00598077	0.157411
discoidin, CUB and LCCL domain containing 2(Dcbld2)	1848.29	-0.68593	0.273895	-2.50435	0.0122676	0.232417
calcium channel, voltage-dependent, alpha2/delta subunit 1(Cacna2d1)	619.883	-0.854062	0.338228	-2.52511	0.0115664	0.225861
protein tyrosine phosphatase, receptor type, M(Ptprm)	830.071	-1.14983	0.585299	-1.96452	0.0494703	0.470852
5-hydroxytryptamine (serotonin) receptor 2A(Htr2a)	114.469	-1.40536	0.434266	-3.23616	0.00121149	0.0678579
lysophosphatidic acid receptor 1(Lpar1)	1415.67	-1.07065	0.285443	-3.75086	0.000176231	0.0261842
a disintegrin and metallopeptidase domain 19 (meltrin beta)(Adam19)	1118.01	-1.41392	0.536596	-2.63499	0.0084141	0.19094
killer cell lectin-like receptor, subfamily A, member 4(Klra4)	35.6685	-2.15886	0.94835	-2.27644	0.0228198	0.314303
a disintegrin and metallopeptidase domain 12 (meltrin alpha)(Adam12)	850.536	-0.734412	0.351401	-2.08995	0.0366219	0.403842
ephrin A5(Efna5)	372.894	-1.01746	0.274451	-3.70727	0.000209504	0.0283748
neuropilin (NRP) and tolloid (TLL)-like 2(Neto2)	121.99	-0.79764	0.375787	-2.12259	0.0337885	0.391687
fibroblast growth factor receptor 2(Fgfr2)	3026.71	-1.0527	0.53662	-1.96172	0.0497951	0.471401
solute carrier family 7 (cationic amino acid transporter, y+ system), member 11(Slc7a11)	694.867	-0.854298	0.403044	-2.11962	0.0340384	0.392154
thioredoxin reductase 3(Txnrd3)	361.561	-0.710878	0.297535	-2.38922	0.0168842	0.271127
prion protein(Prnp)	2314.16	-0.425608	0.178419	-2.38544	0.0170585	0.272331
granzyme C(Gzmc)	87.7688	-2.57525	1.23993	-2.07694	0.0378073	0.410185
immunoglobulin superfamily, member 11(Igsf11)	29.498	-1.47628	0.624887	-2.36248	0.0181532	0.279953
S100 calcium binding protein A11(S100a11)	5157.77	-0.607782	0.289768	-2.09748	0.0359513	0.400622
sarcoglycan, delta (dystrophin-associated glycoprotein)(Sgcd)	319.872	-1.18669	0.431426	-2.75063	0.00594805	0.156928
leucine-rich repeat-containing G protein-coupled receptor 4(Lgr4)	422.193	-0.647922	0.292539	-2.21482	0.0267721	0.344474
solute carrier organic anion transporter family, member 2a1(Slco2a1)	1026.67	-1.31819	0.639757	-2.06046	0.0393544	0.419553
chondroitin sulfate proteoglycan 4(Cspg4)	268.643	-1.7574	0.789436	-2.22614	0.0260045	0.339584
RAB27B, member RAS oncogene family(Rab27b)	144.881	-1.75819	0.640784	-2.74381	0.00607307	0.158425
integrin alpha X(Itgax)	1944.27	-0.86514	0.419723	-2.06122	0.0392825	0.419419
B and T lymphocyte associated(Btla)	10.1764	-1.96231	0.931211	-2.10726	0.0350946	0.397862
ectodysplasin A2 receptor(Eda2r)	777.129	-1.05657	0.455426	-2.31996	0.020343	0.296497
cathepsin K(Ctsk)	7985.37	-1.06431	0.451102	-2.35935	0.018307	0.281484
exostoses (multiple)-like 2(Extl2)	917.468	-0.418354	0.20844	-2.00707	0.0447421	0.447685
chemokine (C-X-C motif) receptor 6(Cxcr6)	20.0131	-4.43501	0.870088	-5.0972	3.44707e-07	0.000374272
roundabout guidance receptor 2(Robo2)	52.8452	-1.12258	0.526718	-2.13128	0.0330663	0.387329
protein kinase, cAMP dependent regulatory, type I beta(Prkar1b)	281.184	-1.59833	0.652712	-2.44875	0.0143352	0.249304
neogenin(Neo1)	3824.83	-0.935144	0.288455	-3.24191	0.00118733	0.0675783
thrombomodulin(Thbd)	887.853	-1.89705	0.951459	-1.99383	0.0461704	0.456369
solute carrier family 6 (neurotransmitter transporter, betaine/GABA), member 12(Slc6a12)	295.35	-1.18472	0.483534	-2.45012	0.0142808	0.249304
chaperonin containing Tcp1, subunit 3 (gamma)(Cct3)	7517.64	-0.408544	0.185002	-2.20833	0.0272215	0.346154
heparan sulfate (glucosamine) 3-O-sulfotransferase 1(Hs3st1)	52.2874	-3.40657	1.36322	-2.49893	0.0124571	0.233598
serum/glucocorticoid regulated kinase 1(Sgk1)	3511.86	-0.771492	0.26188	-2.94597	0.00321942	0.116032
CXADR-like membrane protein(Clmp)	2169.25	-0.826577	0.239467	-3.45174	0.000556989	0.0468026
glutamate receptor, ionotropic, AMPA3 (alpha 3)(Gria3)	741.402	-0.856179	0.381658	-2.24331	0.0248765	0.332197
frizzled class receptor 6(Fzd6)	48.726	-2.00554	0.72658	-2.76025	0.00577574	0.154888
reversion-inducing-cysteine-rich protein with kazal motifs(Reck)	297.843	-0.646021	0.32358	-1.99648	0.0458816	0.454788
somatostatin receptor 2(Sstr2)	20.0453	-1.15213	0.588869	-1.95651	0.0504045	0.473808
discoidin domain receptor family, member 2(Ddr2)	6071.64	-0.85684	0.293461	-2.91978	0.00350282	0.120797
sema domain, immunoglobulin domain (Ig), TM domain, and short cytoplasmic domain(Sema4f)	36.4483	-2.20755	0.708586	-3.11543	0.00183678	0.0866242
MAM and LDL receptor class A domain containing 1(Malrd1)	37.7653	-1.01062	0.495586	-2.03925	0.0414254	0.431528
sema domain, transmembrane domain (TM), and cytoplasmic domain, (semaphorin) 6A(Sema6a)	22.5474	-1.56262	0.599571	-2.60624	0.00915429	0.198789
sema domain, seven thrombospondin repeats (type 1 and type 1-like), transmembrane domain (TM) and short cytoplasmic domain, (semaphorin) 5A(Sema5a)	326.774	-1.24117	0.44208	-2.80757	0.00499172	0.144301
NADPH oxidase 4(Nox4)	97.535	-1.45008	0.393414	-3.6859	0.000227899	0.0294181
5' nucleotidase, ecto(Nt5e)	359.074	-1.20046	0.429486	-2.79512	0.00518806	0.145193
coagulation factor III(F3)	370.159	-0.998179	0.510256	-1.95623	0.0504381	0.473808
colony stimulating factor 2 receptor, beta 2, low-affinity (granulocyte-macrophage)(Csf2rb2)	2401.8	-1.04783	0.272246	-3.84883	0.000118683	0.019943
colony stimulating factor 2 receptor, beta, low-affinity (granulocyte-macrophage)(Csf2rb)	4018.02	-0.629389	0.317414	-1.98287	0.0473824	0.463257
Secreted & growth factor activity	baseMean	log2FoldChange	lfcSE	stat	pvalue	padj
brain derived neurotrophic factor(Bdnf)	77.0044	-2.91632	1.04802	-2.78269	0.00539097	0.147916
interleukin 11(Il11)	7.85326	-4.5891	1.86682	-2.45825	0.0139615	0.246752
glial cell line derived neurotrophic factor(Gdnf)	166.191	-1.05416	0.472485	-2.23109	0.025675	0.338143
tissue inhibitor of metalloproteinase 1(Timp1)	12609.2	-1.29892	0.590561	-2.19946	0.027845	0.350297
platelet-derived growth factor, C polypeptide(Pdgfc)	897.184	-1.40868	0.398469	-3.53524	0.000407402	0.0388546
growth differentiation factor 11(Gdf11)	487.978	-1.04679	0.366117	-2.85918	0.00424736	0.132343
connective tissue growth factor(Ctgf)	17817.4	-1.11585	0.510192	-2.18711	0.0287345	0.356403
bone morphogenetic protein 5(Bmp5)	812.803	-0.929568	0.423515	-2.19489	0.0281715	0.352411
epiregulin(Ereg)	48.7748	-2.49912	1.11143	-2.24856	0.0245407	0.329214
fibroblast growth factor 2(Fgf2)	359.803	-2.58711	0.760305	-3.40273	0.000667173	0.0503591
transforming growth factor, beta 2(Tgfb2)	2140.69	-1.12753	0.436128	-2.58531	0.00972921	0.204961
fibroblast growth factor 1(Fgf1)	18.3804	-2.48593	0.770149	-3.22786	0.0012472	0.0692566
bone morphogenetic protein 2(Bmp2)	496.343	-3.20156	0.825127	-3.88008	0.00010442	0.0184237
bone morphogenetic protein 3(Bmp3)	156.632	-2.83809	1.01246	-2.80317	0.00506023	0.144585
leukemia inhibitory factor(Lif)	235.642	-1.90654	0.955643	-1.99504	0.0460388	0.455793
fibroblast growth factor 7(Fgf7)	3967.36	-1.06664	0.247304	-4.31307	1.61001e-05	0.00623118
prolactin family 2, subfamily c, member 3(Prl2c3)	7.62207	-3.87722	1.79297	-2.16246	0.0305828	0.367697
growth factor activity	baseMean	log2FoldChange	lfcSE	stat	pvalue	padj
fibroblast growth factor 13(Fgf13)	80.8017	-1.38262	0.478896	-2.8871	0.00388816	0.126678
hepatoma-derived growth factor, related protein 3(Hdgfrp3)	304.077	-1.06558	0.388711	-2.74133	0.00611915	0.15848
84 Secreted
17 Secreted +ECM
75 Secreted + Signal
82 Secreted + Extracellular region
56 Secreted + Extracellular space
24 Secreted + Proteinaceous ECM
66 Secreted + Glycoprotein
60 Secreted + Disulfide bonds
16 Secreted + Growth factor sctivity

## Sheet: Functional classification down
Significantly down regulated functional clusters in aKO osteocytes
Sublist	Category	Term	RT	Genes	Count	%	P-Value	Benjamini
	UP_KEYWORDS	Phosphoprotein	RT		394	47.3	1.4e-19	4.8e-17
	UP_KEYWORDS	Developmental protein	RT		89	10.7	1.1e-15	1.7e-13
	UP_KEYWORDS	Glycoprotein	RT		216	25.9	8.5e-13	9.8e-11
	UP_KEYWORDS	Alternative splicing	RT		245	29.4	4.4e-10	3.8e-08
	UP_KEYWORDS	Cytoplasm	RT		221	26.5	3.3e-08	2.3e-06
	UP_KEYWORDS	Neurogenesis	RT		29	3.5	7.6e-08	4.4e-06
	UP_KEYWORDS	Actin-binding	RT		26	3.1	4.3e-06	0.00021
	UP_KEYWORDS	Cell junction	RT		48	5.8	6.4e-06	0.00028
	UP_KEYWORDS	Differentiation	RT		46	5.5	1.7e-05	0.00064
	UP_KEYWORDS	Wnt signaling pathway	RT		20	2.4	1.9e-05	0.00064
	UP_KEYWORDS	Cell adhesion	RT		36	4.3	2.3e-05	0.00073
	UP_KEYWORDS	Growth factor	RT		16	1.9	4.9e-05	0.0014
	UP_KEYWORDS	Lipoprotein	RT		51	6.1	5.2e-05	0.0014
	UP_KEYWORDS	SH3 domain	RT		20	2.4	0.00018	0.0044
	UP_KEYWORDS	Cell projection	RT		44	5.3	0.00021	0.0049
	UP_KEYWORDS	Disulfide bond	RT		148	17.8	0.00023	0.0049
	UP_KEYWORDS	Ribosome biogenesis	RT		10	1.2	0.00026	0.0053
	UP_KEYWORDS	Transcription regulation	RT		93	11.2	0.00029	0.0056
	UP_KEYWORDS	Transcription	RT		95	11.4	0.00038	0.0069
	UP_KEYWORDS	Signal	RT		202	24.2	0.00043	0.0074
	UP_KEYWORDS	Heparin-binding	RT		10	1.2	0.00093	0.015
	UP_KEYWORDS	Homeobox	RT		22	2.6	0.0012	0.018
	UP_KEYWORDS	Nucleus	RT		198	23.8	0.0013	0.019
	UP_KEYWORDS	Secreted	RT		84	10.1	0.0017	0.025
	UP_KEYWORDS	Zinc	RT		101	12.1	0.0018	0.024
	UP_KEYWORDS	Cytoskeleton	RT		58	7	0.0019	0.024
	UP_KEYWORDS	DNA-binding	RT		80	9.6	0.0023	0.029
	UP_KEYWORDS	Chondrogenesis	RT		5	0.6	0.0026	0.032
	UP_KEYWORDS	Metal-binding	RT		151	18.1	0.0029	0.034
	UP_KEYWORDS	Palmitate	RT		22	2.6	0.0032	0.036
	UP_KEYWORDS	Cleavage on pair of basic residues	RT		19	2.3	0.0036	0.04
	UP_KEYWORDS	EGF-like domain	RT		17	2	0.0068	0.071
	UP_KEYWORDS	Protein phosphatase	RT		12	1.4	0.007	0.071
	UP_KEYWORDS	Mitogen	RT		6	0.7	0.0086	0.084
	UP_KEYWORDS	Extracellular matrix	RT		17	2	0.011	0.1
	UP_KEYWORDS	Aminoacyl-tRNA synthetase	RT		6	0.7	0.011	0.099
	UP_KEYWORDS	GPI-anchor	RT		12	1.4	0.012	0.11
	UP_KEYWORDS	Coiled coil	RT		133	16	0.013	0.11
	UP_KEYWORDS	Synaptosome	RT		7	0.8	0.017	0.14
	UP_KEYWORDS	Synapse	RT		22	2.6	0.018	0.14
	UP_KEYWORDS	Biomineralization	RT		5	0.6	0.019	0.15
	UP_KEYWORDS	cAMP-binding	RT		4	0.5	0.021	0.16
	UP_KEYWORDS	Calcium	RT		42	5	0.022	0.16
	UP_KEYWORDS	Ion transport	RT		33	4	0.024	0.17
	UP_KEYWORDS	Nucleotide-binding	RT		79	9.5	0.026	0.18
	UP_KEYWORDS	Microtubule	RT		17	2	0.028	0.19
	UP_KEYWORDS	Tight junction	RT		8	1	0.029	0.19
	UP_KEYWORDS	Cytoplasmic vesicle	RT		27	3.2	0.029	0.19
	UP_KEYWORDS	Angiogenesis	RT		10	1.2	0.031	0.2
	UP_KEYWORDS	cAMP	RT		5	0.6	0.032	0.2
	UP_KEYWORDS	Golgi apparatus	RT		38	4.6	0.032	0.2
	UP_KEYWORDS	Transferase	RT		74	8.9	0.035	0.21
	UP_KEYWORDS	Osteogenesis	RT		5	0.6	0.039	0.23
	UP_KEYWORDS	Tumor suppressor	RT		10	1.2	0.04	0.23
	UP_KEYWORDS	WD repeat	RT		16	1.9	0.042	0.24
	UP_KEYWORDS	Fatty acid biosynthesis	RT		6	0.7	0.043	0.24
	UP_KEYWORDS	Membrane	RT		335	40.2	0.044	0.24
	UP_KEYWORDS	Signal-anchor	RT		24	2.9	0.044	0.24
	UP_KEYWORDS	Metalloprotease inhibitor	RT		3	0.4	0.047	0.25
	UP_KEYWORDS	LIM domain	RT		7	0.8	0.049	0.25
	UP_KEYWORDS	Tyrosine-protein kinase	RT		9	1.1	0.05	0.25
	UP_KEYWORDS	Prenylation	RT		11	1.3	0.055	0.27
	UP_KEYWORDS	Metalloenzyme inhibitor	RT		3	0.4	0.057	0.27
	UP_KEYWORDS	Thiamine pyrophosphate	RT		3	0.4	0.057	0.27
	UP_KEYWORDS	Cell shape	RT		4	0.5	0.064	0.3
	UP_KEYWORDS	Protease inhibitor	RT		9	1.1	0.068	0.31
	UP_KEYWORDS	Proto-oncogene	RT		8	1	0.076	0.34
	UP_KEYWORDS	Zymogen	RT		13	1.6	0.081	0.35
	UP_KEYWORDS	Cilium	RT		12	1.4	0.082	0.35
	UP_KEYWORDS	Motor protein	RT		9	1.1	0.088	0.37
	UP_KEYWORDS	Activator	RT		30	3.6	0.091	0.37

## Sheet: Functional classification up
Significantly up-regulated functional clusters in aKO osteocytes
Sublist	Category	Term	RT	Genes	Count	%	P-Value	Benjamini
	UP_KEYWORDS	Immunity	RT		48	0.1	9.9e-17	3.6e-14
	UP_KEYWORDS	Phosphoprotein	RT		308	0.3	1e-14	1.7e-12
	UP_KEYWORDS	Innate immunity	RT		32	0	1.8e-12	2e-10
	UP_KEYWORDS	SH3 domain	RT		22	0	4.7e-07	3.9e-05
	UP_KEYWORDS	Lysosome	RT		24	0	6.6e-07	4.4e-05
	UP_KEYWORDS	Cytoplasm	RT		175	0.2	6.7e-07	3.7e-05
	UP_KEYWORDS	Glycoprotein	RT		154	0.2	1.8e-06	8.2e-05
	UP_KEYWORDS	Inflammatory response	RT		16	0	5.2e-05	0.0021
	UP_KEYWORDS	Membrane	RT		293	0.3	5.5e-05	0.002
	UP_KEYWORDS	Endosome	RT		29	0	6.5e-05	0.0021
	UP_KEYWORDS	Guanine-nucleotide releasing factor	RT		14	0	9.9e-05	0.003
	UP_KEYWORDS	Transport	RT		82	0.1	0.00011	0.003
	UP_KEYWORDS	GTPase activation	RT		15	0	0.00022	0.0055
	UP_KEYWORDS	Kinase	RT		38	0	0.00024	0.0057
	UP_KEYWORDS	Chemotaxis	RT		11	0	0.00031	0.0068
	UP_KEYWORDS	Disulfide bond	RT		119	0.1	0.00044	0.009
	UP_KEYWORDS	Lipid transport	RT		10	0	0.00064	0.012
	UP_KEYWORDS	Cytoplasmic vesicle	RT		28	0	0.00074	0.013
	UP_KEYWORDS	SH2 domain	RT		11	0	0.00076	0.013
	UP_KEYWORDS	Nucleotide-binding	RT		72	0.1	0.0012	0.02
	UP_KEYWORDS	Protein transport	RT		30	0	0.002	0.031
	UP_KEYWORDS	Alternative splicing	RT		165	0.2	0.0025	0.037
	UP_KEYWORDS	Acetylation	RT		114	0.1	0.0027	0.038
	UP_KEYWORDS	Lipoprotein	RT		37	0	0.0027	0.036
	UP_KEYWORDS	Transferase	RT		66	0.1	0.004	0.051
	UP_KEYWORDS	Apoptosis	RT		25	0	0.0063	0.076
	UP_KEYWORDS	Antiviral defense	RT		9	0	0.0072	0.085
	UP_KEYWORDS	ATP-binding	RT		54	0.1	0.011	0.12
	UP_KEYWORDS	Cytokine	RT		13	0	0.011	0.12
	UP_KEYWORDS	Vitamin C	RT		4	0	0.015	0.16
	UP_KEYWORDS	Polymorphism	RT		13	0	0.016	0.15
	UP_KEYWORDS	Glycolysis	RT		5	0	0.016	0.15
	UP_KEYWORDS	S-nitrosylation	RT		6	0	0.016	0.15
	UP_KEYWORDS	Adaptive immunity	RT		8	0	0.021	0.18
	UP_KEYWORDS	Lipid-binding	RT		12	0	0.024	0.2
	UP_KEYWORDS	Palmitate	RT		16	0	0.026	0.21
	UP_KEYWORDS	Iron transport	RT		4	0	0.026	0.21
	UP_KEYWORDS	Actin-binding	RT		14	0	0.027	0.21
	UP_KEYWORDS	Tumor suppressor	RT		9	0	0.028	0.22
	UP_KEYWORDS	Protein phosphatase	RT		9	0	0.031	0.23
	UP_KEYWORDS	Glycosidase	RT		7	0	0.033	0.23
	UP_KEYWORDS	Prenylation	RT		10	0	0.034	0.24
	UP_KEYWORDS	VLDL	RT		3	0	0.037	0.25
	UP_KEYWORDS	Zymogen	RT		12	0	0.039	0.26
	UP_KEYWORDS	Complement pathway	RT		4	0	0.039	0.25
	UP_KEYWORDS	ANK repeat	RT		13	0	0.04	0.25
	UP_KEYWORDS	Magnesium	RT		23	0	0.04	0.25
	UP_KEYWORDS	Allosteric enzyme	RT		5	0	0.04	0.24
	UP_KEYWORDS	Sushi	RT		5	0	0.043	0.25
	UP_KEYWORDS	Coated pit	RT		5	0	0.049	0.28
	UP_KEYWORDS	MHC I	RT		3	0	0.05	0.28
	UP_KEYWORDS	Endoplasmic reticulum	RT		38	0	0.054	0.29
	UP_KEYWORDS	Glycosyltransferase	RT		12	0	0.054	0.29
	UP_KEYWORDS	NADP	RT		10	0	0.06	0.31
	UP_KEYWORDS	Cell projection	RT		27	0	0.07	0.35
	UP_KEYWORDS	Signal-anchor	RT		19	0	0.072	0.36
	UP_KEYWORDS	Mitochondrion	RT		39	0	0.073	0.35
	UP_KEYWORDS	Sulfation	RT		4	0	0.08	0.38
	UP_KEYWORDS	Golgi apparatus	RT		29	0	0.083	0.38
	UP_KEYWORDS	Dioxygenase	RT		6	0	0.085	0.38
	UP_KEYWORDS	Manganese	RT		10	0	0.091	0.4
